# Supplementary material for: Analysis of potential regulatory LncRNAs and CircRNAs in the oxidative myofiber and glycolytic myofiber of chickens
Source: Sci Rep. 2021 Oct 21;11:20861. doi: 10.1038/s41598-021-00176-y (PMC8531282; doi:10.1038/s41598-021-00176-y)
Supplement: Supplementary file 2 — Supplementary Table S1. [file 41598_2021_176_MOESM2_ESM.xls]

## Sheet: Sheet1
Analysis of Potential Regulatory LncRNAs and CircRNAs in the Oxidative Myofiber and Glycolytic Myofiber of Chickens Xiaojun Ju, Yifan Liu, Yanju Shan, Gaige Ji, Ming Zhang, Yunjie Tu, Jianmin Zou, Xingyong Chen, Zhaoyu Geng*, Jingting Shu*
Supplementary Table S1. Details of differentially expressed lncRNAs.
id	PMM	SART	log2(fc)	PValue
TCONS_00000797	0.001	0.1175	6.87652	0.0183717
TCONS_00000798	0.001	0.6775	9.40408	9.96e-08
TCONS_00000799	0.001	0.1325	7.04985	0.0330405
TCONS_00001098	0.515	0.145	-1.82852	0.0231834
TCONS_00001840	0.005	2.35	8.87652	2.15e-12
TCONS_00001921	0.005	1.58	8.30378	3.59e-10
TCONS_00001923	0.001	0.66	9.36632	8.67e-08
TCONS_00002524	0.001	0.115	6.84549	0.0123592
TCONS_00002535	0.001	0.175	7.45121	7.56e-05
TCONS_00002536	0.0875	0.001	-6.45121	0.0016582
TCONS_00003327	0.0025	0.2025	6.33985	7.53e-05
TCONS_00003979	0.0275	0.2975	3.43539	0.0213871
TCONS_00004086	0.13	0.001	-7.02237	7.62e-05
TCONS_00004087	3.7025	0.24	-3.94739	1.98e-07
TCONS_00004296	7.1125	276.31	5.27979	2.11e-09
TCONS_00005256	0.001	1.435	10.4868	2.59e-08
TCONS_00005868	0.001	0.6875	9.42522	4.9e-05
TCONS_00006843	0.03	0.8125	4.75933	0.0251793
TCONS_00007032	0.085	0.001	-6.40939	0.0184591
TCONS_00007033	0.1325	0.0025	-5.72792	0.0415556
TCONS_00007158	0.0025	0.0325	3.70044	0.0155505
TCONS_00007699	0.28	0.001	-8.12928	0.0313345
TCONS_00007704	0.4175	0.001	-8.70563	3.94e-06
TCONS_00007981	0.001	0.715	9.4818	0.00178457
TCONS_00008535	0.0025	0.1775	6.14975	0.0246239
TCONS_00008559	0.2175	0.02	-3.44294	0.000273054
TCONS_00009263	0.2925	0.025	-3.54844	0.0232749
TCONS_00009264	1.305	0.001	-10.3498	9.52e-14
TCONS_00011508	0.27	1.225	2.18175	0.0179485
TCONS_00011867	0.1	0.02	-2.32193	0.0480267
TCONS_00012027	0.1075	0.0125	-3.10434	0.0331056
TCONS_00012187	0.001	0.3725	8.5411	0.0395569
TCONS_00013509	0.0025	0.925	8.53138	6.35e-10
TCONS_00014454	0.0925	0.001	-6.53138	0.00253739
TCONS_00015055	2.1775	0.595	-1.87171	0.00232159
TCONS_00015990	0.3325	0.001	-8.37721	0.0109995
TCONS_00019457	1.725	6.7025	1.9581	0.0433563
TCONS_00020093	0.625	0.001	-9.28771	1.45e-06
TCONS_00020351	0.0725	0.345	2.25054	0.0143163
TCONS_00020435	1.455	5.945	2.03066	0.0178459
TCONS_00020478	0.3325	1.985	2.57771	0.0261503
TCONS_00020620	0.1425	0.0075	-4.24793	0.0108374
TCONS_00021199	0.1675	0.835	2.31762	0.0481518
TCONS_00022024	0.0325	0.0025	-3.70044	0.034608
TCONS_00022666	0.0075	0.64	6.41504	0.00147954
TCONS_00023003	0.205	0.02	-3.35755	0.0119225
TCONS_00023514	0.705	0.215	-1.71329	0.0254928
TCONS_00023872	0.001	0.275	8.10329	0.0195925
TCONS_00024399	0.33	0.001	-8.36632	0.0291326
TCONS_00024768	0.1	0.6525	2.70598	0.0115028
TCONS_00025230	0.001	0.3575	8.4818	0.0040671
TCONS_00025967	0.505	0.04	-3.65821	0.0123814
TCONS_00027444	0.025	0.001	-4.64386	0.00593667
TCONS_00027743	0.001	0.1375	7.10329	0.000190161
TCONS_00028033	0.7825	3.6725	2.2306	0.0334694
TCONS_00031535	0.055	0.01	-2.45943	0.0227709
TCONS_00031672	0.1425	0.01	-3.83289	0.0397953
TCONS_00032286	0.1875	0.001	-7.55075	0.0183921
TCONS_00032287	0.395	0.001	-8.62571	0.000108785
TCONS_00032475	0.0025	0.07	4.80735	0.0106128
TCONS_00032576	0.1975	0.001	-7.62571	0.00286071
TCONS_00033491	0.44	0.0525	-3.06711	0.0342576
TCONS_00033494	0.2175	0.02	-3.44294	0.0182365
TCONS_00034595	0.235	0.045	-2.38466	0.043212
TCONS_00035999	0.405	0.001	-8.66178	0.0108382
TCONS_00036539	0.001	0.105	6.71425	0.0475948
TCONS_00038108	0.4025	0.0225	-4.16099	0.0198815
TCONS_00038117	0.7925	0.001	-9.63027	0.00347036
TCONS_00040602	0.0775	0.001	-6.27612	0.00305175
TCONS_00040835	0.001	0.015	3.90689	0.0283787
TCONS_00041701	0.025	0.4175	4.06178	0.00806053
TCONS_00043029	4.6875	0.001	-12.1946	7.42e-15
TCONS_00043030	9.5675	0.225	-5.41015	5.08e-08
TCONS_00043037	0.9325	0.001	-9.86496	0.00323737
TCONS_00044146	0.025	0.001	-4.64386	0.0437844
TCONS_00044742	0.2775	1.505	2.4392	0.016789
TCONS_00045228	0.2275	1.04	2.19265	0.0257431
TCONS_00045804	0.665	0.07	-3.24793	5.04e-05
TCONS_00045806	0.02	0.001	-4.32193	0.0420907
TCONS_00046445	0.595	0.001	-9.21675	0.0489169
TCONS_00046515	0.275	0.001	-8.10329	0.000581941
TCONS_00046522	0.001	0.3	8.22882	0.0222361
TCONS_00047359	0.0225	0.27	3.58496	0.0405445
TCONS_00047697	15.7075	4.5825	-1.77725	0.00154251
TCONS_00048089	0.06	0.001	-5.90689	0.000103573
TCONS_00048767	0.4575	0.0175	-4.70834	0.00448559
TCONS_00050357	1.4125	0.3275	-2.10868	0.0213676
TCONS_00051108	0.001	0.0975	6.60733	0.0215455
TCONS_00051726	0.0475	0.001	-5.56986	0.0438359
TCONS_00052003	0.001	0.0325	5.02237	0.0150945
TCONS_00052533	0.0725	0.61	3.07276	0.00938567
TCONS_00052649	1.3975	0.09	-3.95678	5.59e-08
TCONS_00053048	0.105	0.59	2.49033	0.0397734
TCONS_00054199	0.1975	0.03	-2.71882	0.0396064
TCONS_00054480	0.001	0.31	8.27612	0.00803156
TCONS_00054704	2.2	0.6475	-1.76455	0.00286172
TCONS_00055205	0.065	0.001	-6.02237	0.0318748
TCONS_00055208	0.001	0.0725	6.17991	0.0383985
TCONS_00055954	0.275	0.0175	-3.974	0.0309217
TCONS_00056843	0.045	0.001	-5.49185	0.0310949
TCONS_00057083	0.001	0.395	8.62571	0.00363997
TCONS_00057212	0.03	0.001	-4.90689	0.0037895
TCONS_00057968	0.3925	0.0225	-4.1247	0.0199848
TCONS_00058224	0.335	0.0475	-2.81816	0.042742
TCONS_00058323	0.215	0.001	-7.74819	0.0137693
TCONS_00059188	0.87	0.001	-9.76487	1.51e-06
TCONS_00059699	0.08	0.8	3.32193	0.0124511
TCONS_00061743	0.001	0.1325	7.04985	0.0165237
TCONS_00061748	0.001	0.11	6.78136	0.00833086
TCONS_00062311	0.04	0.5025	3.65105	0.00709522
TCONS_00064638	0.001	0.115	6.84549	0.0408185
TCONS_00066264	3.1075	0.75	-2.05079	0.00427544
TCONS_00068393	0.1575	0.001	-7.29921	0.00328241
TCONS_00070734	0.23	0.001	-7.84549	3.28e-05
TCONS_00071476	1.0275	9.23	3.16719	0.00444046
TCONS_00071477	0.001	0.86	9.74819	0.0117963
TCONS_00072430	8.935	4.3375	-1.0426	0.0439742
TCONS_00072965	0.001	0.3725	8.5411	0.0469154
TCONS_00075949	0.3975	0.001	-8.63481	0.0347934
TCONS_00077051	0.001	0.3075	8.26444	0.00219164
TCONS_00077054	0.3075	1.6625	2.4347	0.00959096
TCONS_00078651	0.0725	0.515	2.82852	0.0483025
TCONS_00079197	0.2	0.0225	-3.152	0.0172243
TCONS_00079378	1.635	0.4525	-1.8533	0.0116294
TCONS_00081939	1.6625	0.2525	-2.719	0.000135426
TCONS_00085424	0.34	2.815	3.04953	0.0365497
XR_001463268.2	0.04	0.295	2.88264	0.0030578
XR_001463328.1	0.185	0.001	-7.53138	0.0118692
XR_001463879.2	0.09	0.001	-6.49185	0.010207
XR_001463938.2	1.78	0.6875	-1.37245	0.0286122
XR_001463967.2	0.001	0.0375	5.22882	0.0163619
XR_001464100.2	0.1875	0.001	-7.55075	0.00483316
XR_001464110.1	0.001	0.175	7.45121	0.000967941
XR_001464267.1	0.001	0.075	6.22882	0.033465
XR_001464361.2	0.001	0.055	5.78136	0.0258453
XR_001464527.2	0.1275	0.001	-6.99435	0.0140492
XR_001464634.1	0.165	0.001	-7.36632	0.0438709
XR_001464715.2	1.4825	0.0725	-4.35391	0.00273585
XR_001464716.2	1.965	0.1375	-3.83703	0.000843634
XR_001464857.2	0.0875	0.001	-6.45121	0.0112065
XR_001464891.2	0.1875	0.001	-7.55075	0.0229226
XR_001464957.2	0.0225	0.001	-4.49185	0.0388492
XR_001465049.2	0.39	0.005	-6.2854	0.0082394
XR_001465052.2	0.0925	0.001	-6.53138	0.00381437
XR_001465054.2	0.001	0.0775	6.27612	0.030433
XR_001465055.2	0.001	0.14	7.12928	0.00224981
XR_001465075.2	0.36	0.0625	-2.52607	0.00467114
XR_001465093.2	0.6975	0.095	-2.87619	9.43e-05
XR_001465113.2	0.001	0.1725	7.43045	0.0339299
XR_001465186.1	0.055	0.001	-5.78136	0.0199877
XR_001465205.2	0.25	0.035	-2.8365	0.00162997
XR_001465224.2	0.001	0.0875	6.45121	0.0234825
XR_001465249.2	0.001	0.1325	7.04985	0.00350914
XR_001465250.2	0.001	0.15	7.22882	0.00663648
XR_001465419.2	0.001	0.6225	9.28193	5.27e-08
XR_001465464.2	0.225	0.045	-2.32193	0.00712885
XR_001465466.2	0.0575	0.53	3.20436	0.00619405
XR_001465529.2	0.0775	0.001	-6.27612	0.0183966
XR_001465542.2	0.001	0.1125	6.81378	0.000760797
XR_001465556.2	0.001	0.09	6.49185	0.0037025
XR_001465696.2	0.2325	0.001	-7.86109	0.0329383
XR_001465724.2	0.03	0.001	-4.90689	0.0236508
XR_001465741.2	0.4775	0.005	-6.57743	4.3e-06
XR_001465752.2	3.985	1.34	-1.57235	0.00774877
XR_001465796.2	0.0575	2.1575	5.22965	6.79e-05
XR_001465798.2	0.125	1.9275	3.94673	0.00687789
XR_001465828.2	0.095	0.001	-6.56986	0.0207465
XR_001465872.2	0.001	0.0875	6.45121	0.0299156
XR_001465920.1	0.0025	0.055	4.45943	0.031785
XR_001465942.2	2.6025	12.7075	2.28771	0.0074999
XR_001466164.2	0.0425	0.0025	-4.08746	0.0112566
XR_001466199.2	0.001	0.1875	7.55075	0.00312619
XR_001466331.1	0.58	0.055	-3.39855	0.010856
XR_001466406.2	0.1075	0.001	-6.74819	0.0455511
XR_001466515.2	0.001	0.17	7.40939	0.0009206
XR_001466539.2	0.7025	0.13	-2.43399	0.0114922
XR_001466689.2	0.055	0.001	-5.78136	0.0201121
XR_001466699.2	0.0075	0.0575	2.9386	0.012574
XR_001466758.1	0.1575	0.001	-7.29921	0.0205718
XR_001466800.2	0.001	0.1	6.64386	0.00553105
XR_001466841.2	0.001	0.16	7.32193	0.0272346
XR_001466942.2	0.001	0.35	8.45121	0.0384879
XR_001467017.2	0.6125	0.025	-4.61471	0.00631302
XR_001467287.2	0.415	0.01	-5.37504	1.34e-05
XR_001467321.2	0.0125	0.165	3.72247	0.02804
XR_001467509.2	3.5825	0.065	-5.78438	0.000112216
XR_001467510.2	0.645	0.001	-9.33316	0.000861237
XR_001467511.2	0.675	0.0575	-3.55325	0.0234042
XR_001467632.2	0.1025	0.9275	3.17772	0.0291197
XR_001467683.2	1.7875	0.255	-2.80937	0.000179739
XR_001467713.2	0.0175	0.001	-4.12928	0.0263693
XR_001467769.2	0.065	0.0025	-4.70044	0.000263038
XR_001467960.2	0.0625	0.005	-3.64386	0.0124075
XR_001467985.2	0.0125	0.001	-3.64386	0.0260489
XR_001468114.2	0.7525	0.255	-1.56119	0.0481386
XR_001468139.2	0.0225	0.225	3.32193	0.04998
XR_001468153.2	0.1	1.7375	4.11894	1.81e-05
XR_001468155.2	0.02	0.3475	4.11894	0.000107913
XR_001468171.2	0.0175	0.001	-4.12928	0.0484087
XR_001468231.2	0.0475	0.275	2.53343	0.0179451
XR_001468284.2	0.28	0.0625	-2.1635	0.0296856
XR_001468315.1	0.1875	0.001	-7.55075	0.00291225
XR_001468569.2	0.3575	0.12	-1.57491	0.0193731
XR_001468652.2	0.08	0.005	-4	0.00496955
XR_001468672.2	0.14	0.001	-7.12928	0.0471292
XR_001468683.2	0.0875	0.001	-6.45121	0.0107014
XR_001468684.2	0.001	0.1175	6.87652	8.48e-06
XR_001468901.2	0.0325	0.001	-5.02237	0.0255012
XR_001469186.1	0.4525	1.855	2.03543	0.0255498
XR_001469274.2	0.065	0.001	-6.02237	0.0378324
XR_001469279.1	0.7925	0.075	-3.40145	0.0346811
XR_001469283.2	0.015	0.3925	4.70966	0.0301834
XR_001469284.2	0.0125	6.3325	8.9847	3.98e-09
XR_001469286.2	0.315	0.06	-2.39232	0.000879256
XR_001469440.2	0.001	0.13	7.02237	0.00398041
XR_001469689.1	0.0325	0.001	-5.02237	0.0443168
XR_001469751.2	0.075	0.001	-6.22882	0.0398961
XR_001469752.1	0.3225	0.0225	-3.8413	0.0101219
XR_001469849.2	0.005	0.34	6.08746	0.000137073
XR_001469902.2	0.001	0.1625	7.3443	0.000112423
XR_001469935.2	0.0175	0.2675	3.93411	0.00903994
XR_001470026.2	0.0425	0.5325	3.64725	0.00053076
XR_001470149.2	0.24	0.005	-5.58496	0.0132788
XR_001470190.1	0.001	0.2625	8.03617	0.00838624
XR_001470223.2	0.001	0.07	6.12928	0.0229223
XR_001470258.2	0.04	0.001	-5.32193	0.0026601
XR_001470337.2	0.005	0.6425	7.00562	2.24e-06
XR_001470433.2	0.001	0.0775	6.27612	0.0102702
XR_001470456.2	0.3075	0.015	-4.35755	0.000696819
XR_001470487.1	0.001	0.515	9.00843	0.000656758
XR_001471115.2	0.16	0.005	-5	4.61e-05
XR_001471117.2	0.7675	0.1475	-2.37945	0.0238454
XR_001471118.2	0.1575	0.001	-7.29921	0.0192915
XR_001471119.2	9.0975	0.3875	-4.5532	1.71e-07
XR_003071051.1	0.11	0.675	2.61738	0.00936091
XR_003071072.1	0.001	0.045	5.49185	0.00113024
XR_003071093.1	0.04	0.001	-5.32193	0.0262795
XR_003071152.1	1.06	0.1075	-3.30166	0.0226383
XR_003071374.1	0.001	0.0475	5.56986	0.00178892
XR_003071396.1	0.001	0.075	6.22882	0.0084931
XR_003071405.1	0.09	0.001	-6.49185	0.000504352
XR_003071411.1	0.001	0.05	5.64386	0.036493
XR_003071422.1	0.001	0.0425	5.40939	0.0275789
XR_003071432.1	0.1725	0.001	-7.43045	0.00220159
XR_003071433.1	0.0325	0.001	-5.02237	0.0205103
XR_003071437.1	0.001	0.1325	7.04985	0.0219876
XR_003071446.1	0.205	0.0025	-6.35755	0.0109606
XR_003071522.1	1.4025	0.4525	-1.63201	0.00556076
XR_003071535.1	0.001	0.0925	6.53138	0.00203346
XR_003071689.1	0.1975	0.005	-5.30378	6.81e-05
XR_003071776.1	0.0525	0.85	4.01707	0.0220918
XR_003071899.1	0.045	0.001	-5.49185	0.0264577
XR_003071910.1	0.001	0.0625	5.96578	0.031671
XR_003071913.1	0.035	0.001	-5.12928	0.0428007
XR_003071964.1	0.001	0.2425	7.92184	0.0192805
XR_003071967.1	0.001	0.2825	8.14211	0.00360137
XR_003071968.1	0.001	0.335	8.38802	0.0377252
XR_003071991.1	0.345	3.705	3.42481	0.040798
XR_003072160.1	0.5925	0.19	-1.64082	0.041912
XR_003072175.1	0.32	0.05	-2.67807	0.0337499
XR_003072296.1	0.001	0.09	6.49185	0.0388669
XR_003072353.1	0.145	0.001	-7.17991	0.00156258
XR_003072357.1	0.12	0.001	-6.90689	0.00178593
XR_003072362.1	0.0375	0.97	4.69302	0.000557161
XR_003072377.1	1.94	0.3625	-2.42	0.00134442
XR_003072389.1	0.0675	1.975	4.87082	1.22e-05
XR_003072429.1	0.1325	0.0275	-2.26849	0.0131463
XR_003072614.1	0.255	0.001	-7.99435	0.0110022
XR_003072860.1	0.6625	0.1725	-1.94132	0.0372362
XR_003072863.1	0.605	2.5275	2.0627	0.0370752
XR_003072924.1	0.1175	0.001	-6.87652	0.0420157
XR_003072934.1	0.23	0.001	-7.84549	0.0161097
XR_003072940.1	0.5525	0.04	-3.7879	0.00665962
XR_003072973.1	0.001	0.395	8.62571	0.0031601
XR_003072993.1	0.02	0.36	4.16993	0.0229558
XR_003073175.1	0.001	0.045	5.49185	0.0349439
XR_003073178.1	0.001	0.4275	8.73978	7.18e-07
XR_003073426.1	0.001	0.0575	5.84549	0.0258778
XR_003073484.1	0.001	0.0475	5.56986	0.036933
XR_003073594.1	0.1625	0.02	-3.02237	0.048266
XR_003073622.1	0.02	0.4925	4.62205	0.000221293
XR_003073659.1	0.165	0.001	-7.36632	0.00945323
XR_003073707.1	0.001	0.035	5.12928	0.000930111
XR_003073711.1	0.001	0.0875	6.45121	0.00470651
XR_003073747.1	0.0775	0.01	-2.9542	0.022648
XR_003073775.1	0.01	0.001	-3.32193	0.0388928
XR_003073902.1	0.11	0.001	-6.78136	0.000731661
XR_003073903.1	0.47	0.001	-8.87652	3.26e-06
XR_003073958.1	0.8375	0.2075	-2.01298	0.00317515
XR_003073964.1	2.575	1.0075	-1.35379	0.0380778
XR_003074324.1	0.001	0.055	5.78136	0.0324693
XR_003074342.1	0.0575	0.001	-5.84549	0.000342934
XR_003074356.1	0.0725	0.001	-6.17991	0.0167254
XR_003074357.1	0.001	0.075	6.22882	0.0283433
XR_003074385.1	0.001	0.02	4.32193	0.0415892
XR_003074456.1	0.0325	0.001	-5.02237	0.0323275
XR_003074459.1	0.095	0.001	-6.56986	0.00461314
XR_003074510.1	0.001	0.11	6.78136	0.000238619
XR_003074511.1	0.0025	0.065	4.70044	0.0455832
XR_003074547.1	0.085	0.001	-6.40939	0.022171
XR_003074563.1	0.0375	4.5525	6.92362	4.22e-11
XR_003074670.1	1.3625	0.5475	-1.31533	0.0141681
XR_003074785.1	0.0075	0.25	5.05889	0.000237408
XR_003074879.1	0.001	0.155	7.27612	0.0152129
XR_003074918.1	0.07	0.001	-6.12928	0.0431499
XR_003074923.1	0.1125	0.01	-3.49185	0.0276025
XR_003075065.1	0.001	0.0325	5.02237	0.0473182
XR_003075087.1	0.025	0.2875	3.52356	0.0335848
XR_003075104.1	0.9	0.04	-4.49185	0.000124172
XR_003075127.1	0.001	0.0425	5.40939	0.0333314
XR_003075283.1	0.1225	0.001	-6.93664	0.0317473
XR_003075375.1	0.035	0.001	-5.12928	0.0131326
XR_003075466.1	11.4025	4.2075	-1.43831	0.00842914
XR_003075700.1	1.18	0.39	-1.59724	0.0332828
XR_003075707.1	1.48	0.1325	-3.48153	0.0103605
XR_003075714.1	0.2325	0.005	-5.53916	0.0275907
XR_003075804.1	0.855	0.001	-9.73978	0.00313166
XR_003075923.1	0.001	0.0625	5.96578	0.00334105
XR_003076162.1	0.001	0.15	7.22882	0.00139576
XR_003076199.1	0.015	0.265	4.14296	0.00134366
XR_003076306.1	0.135	0.0175	-2.94753	0.0433054
XR_003076370.1	0.055	0.005	-3.45943	0.0450224
XR_003076422.1	0.001	0.14	7.12928	0.0121663
XR_003076449.1	0.02	0.001	-4.32193	0.0175521
XR_003076459.1	0.0625	0.001	-5.96578	0.00162987
XR_003076464.1	0.001	0.04	5.32193	0.0264452
XR_003076511.1	0.001	0.5775	9.17368	4.14e-06
XR_003076660.1	0.0025	0.2725	6.76818	0.00627981
XR_003076715.1	0.4775	0.065	-2.87699	0.0083019
XR_003076716.1	0.9975	0.0775	-3.68605	0.000734086
XR_003076777.1	0.001	0.0175	4.12928	0.0348982
XR_003076809.1	0.0325	0.001	-5.02237	0.0153656
XR_003076967.1	0.015	0.255	4.08746	0.022881
XR_003076969.1	0.1175	1.1725	3.31886	0.00464605
XR_003076971.1	0.015	0.2875	4.26053	0.00243135
XR_003077020.1	0.03	0.001	-4.90689	0.025492
XR_003077043.1	0.001	0.1275	6.99435	0.00978127
XR_003077141.1	0.001	0.0975	6.60733	0.00190156
XR_003077147.1	0.2825	0.02	-3.82018	0.00893012
XR_003077167.1	0.001	0.0725	6.17991	0.00405161
XR_003077214.1	0.001	0.125	6.96578	0.00539487
XR_003077225.1	0.005	0.2325	5.53916	0.0397788
XR_003077282.1	0.001	0.185	7.53138	0.0105385
XR_003077346.1	0.03	0.001	-4.90689	0.0100567
XR_003077375.1	0.1175	0.001	-6.87652	0.0198338
XR_003077378.1	0.001	0.0575	5.84549	0.00128177
XR_003077379.1	0.025	0.001	-4.64386	0.0326493
XR_003077398.1	0.001	0.0425	5.40939	0.0423497
XR_003077441.1	0.0525	0.0025	-4.39232	0.00026161
XR_003077469.1	0.09	0.54	2.58496	0.0265871
XR_003077494.1	0.001	0.1075	6.74819	0.000142187
XR_003077495.1	0.0325	0.001	-5.02237	0.0123476
XR_003077504.1	0.4625	3.4225	2.88753	0.00154583
XR_003077623.1	0.001	0.0125	3.64386	0.0261275
XR_003077811.1	0.275	0.0425	-2.6939	0.00550012
XR_003077849.1	0.001	0.055	5.78136	0.032097
XR_139980.4	0.34	0.02	-4.08746	0.00850423
XR_210686.3	0.1625	1.3125	3.01381	0.00208928
XR_210830.3	2.475	0.5775	-2.09954	0.0140847
XR_211254.3	0.0475	0.001	-5.56986	0.038331
XR_211288.3	0.07	0.001	-6.12928	0.00250967
XR_211490.2	0.005	0.14	4.80735	0.0375671
XR_211991.2	0.52	0.0175	-4.89308	2.02e-05
XR_212593.3	3.6125	1.4575	-1.3095	0.0244872
XR_213678.3	0.0025	0.19	6.24793	0.0421943
