# Supplementary material for: Analysis of potential regulatory LncRNAs and CircRNAs in the oxidative myofiber and glycolytic myofiber of chickens
Source: Sci Rep. 2021 Oct 21;11:20861. doi: 10.1038/s41598-021-00176-y (PMC8531282; doi:10.1038/s41598-021-00176-y)
Supplement: Supplementary file 3 — Supplementary Table S2. [file 41598_2021_176_MOESM3_ESM.xls]

## Sheet: Sheet1
Analysis of Potential Regulatory LncRNAs and CircRNAs in the Oxidative Myofiber and Glycolytic Myofiber of Chickens Xiaojun Ju, Yifan Liu, Yanju Shan, Gaige Ji, Ming Zhang, Yunjie Tu, Jianmin Zou, Xingyong Chen, Zhaoyu Geng*, Jingting Shu*
Supplementary Table S2. Details of differentially expressed circRNAs.
id	PMM	SART	log2(fc)	PValue
novel_circ_000002	9.41088	258.574	4.78011	0.00400678
novel_circ_000005	33.0347	244.732	2.88915	0.0241423
novel_circ_000022	18.4059	541.496	4.87871	0.00179255
novel_circ_000025	100.517	782.074	2.95986	0.0014007
novel_circ_000028	588.798	2507.46	2.09038	0.00130409
novel_circ_000033	17.9901	218.39	3.60163	0.00727185
novel_circ_000034	414.609	1885.86	2.1854	0.00203979
novel_circ_000036	137.357	683.183	2.31434	0.0348132
novel_circ_000037	0.001	212.331	17.696	0.00986743
novel_circ_000041	21.1891	223.902	3.40147	0.0247503
novel_circ_000043	258.081	1221.5	2.24275	0.0080449
novel_circ_000061	0.001	131.262	17.0021	0.0373163
novel_circ_000066	0.001	206.477	17.6556	0.00168378
novel_circ_000067	0.001	127.202	16.9568	0.0388171
novel_circ_000080	23.6911	348.438	3.87849	0.00815567
novel_circ_000081	61.6867	358.421	2.53863	0.0122334
novel_circ_000084	0.001	155.156	17.2434	0.00674664
novel_circ_000086	279.852	1252.56	2.16214	0.0212083
novel_circ_000089	360.574	1773.93	2.29858	0.00158735
novel_circ_000090	11.8455	220.876	4.22082	0.0117092
novel_circ_000091	321.153	2630.99	3.03427	0.000352263
novel_circ_000094	17.9901	272.745	3.92227	0.00209045
novel_circ_000121	164.283	0.001	-17.3258	0.00764862
novel_circ_000249	140.852	0.001	-17.1038	0.0184459
novel_circ_000443	1484.58	614.586	-1.27237	0.0443175
novel_circ_000446	130.983	0.001	-16.999	0.0388146
novel_circ_000455	866.89	129.701	-2.74066	0.00613914
novel_circ_000502	107.909	0.001	-16.7195	0.0295914
novel_circ_000516	6907.64	1672.54	-2.04615	0.00106455
novel_circ_000524	1346.37	403.808	-1.73733	0.022344
novel_circ_000636	11.8455	202.747	4.09727	0.0294676
novel_circ_000900	131.597	0.001	-17.0058	0.0187939
novel_circ_000919	256.898	0.001	-17.9708	0.00123419
novel_circ_001005	525.799	118.484	-2.14982	0.044013
novel_circ_001022	10.5946	186.034	4.13417	0.0293424
novel_circ_001036	1941.79	153.565	-3.66046	6.66632e-05
novel_circ_001043	201.918	12.8376	-3.97532	0.0250321
novel_circ_001048	475.726	0.001	-18.8598	0.000161587
novel_circ_001120	66.1645	530.305	3.00269	0.024524
novel_circ_001145	51.3733	367.478	2.83857	0.0191179
novel_circ_001151	121.446	0.001	-16.89	0.049486
novel_circ_001169	361.206	66.2976	-2.44579	0.0292467
novel_circ_001189	127.365	0.001	-16.9586	0.0408983
novel_circ_001220	37.6435	489.422	3.70061	0.029874
novel_circ_001251	406.315	0.001	-18.6322	0.000372482
novel_circ_001328	217.774	688.674	1.66099	0.0429426
novel_circ_001355	1154.91	395.625	-1.54558	0.0251166
novel_circ_001395	30.6	382.172	3.64262	0.00411229
novel_circ_001396	20.0054	269.163	3.75002	0.0139622
novel_circ_001472	1032.78	70.1672	-3.8796	0.00153741
novel_circ_001483	433.075	107.089	-2.0158	0.0365481
novel_circ_001576	388.54	76.7677	-2.33949	0.0321417
novel_circ_001580	212.525	25.6161	-3.05251	0.0283245
novel_circ_001659	17.9901	254.223	3.82082	0.0192552
novel_circ_001725	0.001	171.34	17.3865	0.0214896
novel_circ_001776	17.9901	255.718	3.82928	0.0214855
novel_circ_001781	55.9857	356.666	2.67144	0.0249334
novel_circ_001858	2790.07	710.103	-1.9742	0.00542259
novel_circ_001925	194.119	0.001	-17.5666	0.00298425
novel_circ_001959	550.969	0.001	-19.0716	8.58038e-05
novel_circ_001991	175.642	12.808	-3.77752	0.0430604
novel_circ_002121	145.003	0.001	-17.1457	0.019438
novel_circ_002132	167.073	0.001	-17.3501	0.0161816
novel_circ_002158	17.9901	319.887	4.15229	0.00155812
novel_circ_002256	0.001	219.259	17.7423	0.0272625
novel_circ_002292	357.186	61.6218	-2.53516	0.0476539
novel_circ_002304	0.001	140.209	17.0972	0.0370341
novel_circ_002387	0.001	189.162	17.5293	0.0143086
novel_circ_002475	601.575	147.075	-2.0322	0.037632
novel_circ_002477	250.774	24.0038	-3.38505	0.0252975
novel_circ_002482	31.7837	267.263	3.0719	0.0280068
novel_circ_002521	181.723	0.001	-17.4714	0.00283284
novel_circ_002522	431.142	0.001	-18.7178	0.000227936
novel_circ_002525	2942.89	800.997	-1.87736	0.0255734
novel_circ_002548	0.001	114.504	16.805	0.0321642
novel_circ_002549	207.635	0.001	-17.6637	0.00873611
novel_circ_002578	20.8406	182.304	3.12888	0.0285932
novel_circ_002663	197.832	25.6753	-2.94583	0.0498747
novel_circ_002671	295.365	54.3549	-2.44202	0.0482295
novel_circ_002681	5769.91	1768.97	-1.70564	0.00963388
novel_circ_002692	2205.04	626.54	-1.81532	0.0231292
novel_circ_002713	679.124	127.113	-2.41756	0.0193294
novel_circ_002721	0.001	518.434	18.9838	2.26897e-05
novel_circ_002722	0.001	124.109	16.9212	0.0393618
novel_circ_002733	505.989	62.3475	-3.0207	0.00895675
novel_circ_002741	166.678	12.808	-3.70195	0.0182639
novel_circ_002742	281.307	12.0019	-4.55081	0.00862196
novel_circ_002793	196.415	757.869	1.94804	0.0310758
novel_circ_002810	119.339	0.001	-16.8647	0.0207636
novel_circ_002855	383.955	1132.33	1.56029	0.045147
novel_circ_002907	80.0926	520.067	2.69896	0.00767217
novel_circ_002962	653.039	196.783	-1.73056	0.0324398
novel_circ_002980	151.401	0.001	-17.208	0.03196
novel_circ_002981	225.356	0.001	-17.7818	0.00249681
novel_circ_002983	0.001	223.125	17.7675	0.00125039
novel_circ_002988	81.6921	367.207	2.16833	0.0347854
novel_circ_003026	201.475	0.001	-17.6202	0.00284003
novel_circ_003035	75.2233	379.087	2.33328	0.0166299
novel_circ_003258	9.41088	326.939	5.11855	0.008272
novel_circ_003298	540.168	102.303	-2.40055	0.0183048
novel_circ_003387	228.084	25.6753	-3.15111	0.0324175
novel_circ_003485	150.031	0.001	-17.1949	0.0225435
novel_circ_003490	885.281	50.4852	-4.1322	0.000218466
novel_circ_003502	693.39	91.336	-2.92441	0.00701502
novel_circ_003520	115.586	0.001	-16.8186	0.0486911
novel_circ_003573	1990.21	496.714	-2.00244	0.00676946
novel_circ_003608	3010.79	574.56	-2.38961	0.0219292
novel_circ_003763	983.612	237.266	-2.05158	0.0154131
novel_circ_003830	0.001	150.391	17.1984	0.0267437
novel_circ_003831	0.001	205.224	17.6468	0.0276732
novel_circ_003836	0.001	128.059	16.9664	0.0214522
novel_circ_003838	521.236	68.6651	-2.92429	0.0108539
novel_circ_003877	510.098	0.001	-18.9604	1.70045e-05
novel_circ_003881	538.186	25.6161	-4.39298	0.00108143
novel_circ_004047	218.467	25.6161	-3.0923	0.0273565
novel_circ_004083	413.675	38.4537	-3.4273	0.00526395
novel_circ_004084	525.529	80.0301	-2.71516	0.0322698
novel_circ_004102	26.9852	695.759	4.68835	0.0091522
novel_circ_004123	195.214	12.8376	-3.92661	0.0390553
novel_circ_004139	488.089	79.9117	-2.61066	0.0279297
novel_circ_004167	821.584	88.7697	-3.21027	0.00189498
novel_circ_004170	110.668	0.001	-16.7559	0.0478377
novel_circ_004190	168.06	0.001	-17.3586	0.0140735
novel_circ_004197	0.001	240.247	17.8742	0.00637449
novel_circ_004266	162.133	0.001	-17.3068	0.00480872
novel_circ_004282	468.687	116.087	-2.01342	0.0380304
novel_circ_004343	491.419	0.001	-18.9066	6.84608e-05
novel_circ_004345	597.489	60.0096	-3.31565	0.0185087
novel_circ_004347	2928.87	502.642	-2.54274	0.0028602
novel_circ_004348	607.566	92.779	-2.71117	0.0115643
novel_circ_004349	2269.33	791.412	-1.51976	0.028107
novel_circ_004385	31.4352	266.781	3.08521	0.0200415
novel_circ_004387	509.132	51.3505	-3.30959	0.0228777
novel_circ_004424	107.078	0.001	-16.7083	0.0449607
novel_circ_004483	228.056	12.8376	-4.15094	0.0113498
novel_circ_004504	212.252	14.3398	-3.88768	0.0185533
novel_circ_004506	700.382	135.165	-2.37342	0.0362588
novel_circ_004556	181.766	0.001	-17.4717	0.0047625
novel_circ_004557	1032.33	105.367	-3.29242	0.00226039
novel_circ_004559	299.716	12.8376	-4.54514	0.00155104
novel_circ_004563	3452.58	408.484	-3.07932	4.4902e-05
novel_circ_004783	719.424	25.6753	-4.80839	5.61479e-05
novel_circ_004798	118.853	0.001	-16.8588	0.0258914
novel_circ_004825	159.583	0.001	-17.2839	0.0469584
novel_circ_004844	149.52	12.8376	-3.54189	0.0306848
novel_circ_004860	405.667	0.001	-18.6299	0.00068251
novel_circ_004912	0.001	191.132	17.5442	0.00292284
novel_circ_005007	182.95	0.001	-17.4811	0.00527176
novel_circ_005093	6451.41	408.721	-3.98043	1.19004e-06
novel_circ_005176	229.683	28.6796	-3.00155	0.0489255
novel_circ_005184	115.238	0.001	-16.8143	0.029721
novel_circ_005218	349.997	0.001	-18.417	0.000125864
novel_circ_005220	126.735	0.001	-16.9515	0.0382733
novel_circ_005253	185.951	0.001	-17.5046	0.0253906
novel_circ_005322	460.152	95.8129	-2.26382	0.0359111
novel_circ_005535	125.804	0.001	-16.9408	0.0209846
novel_circ_005544	64.5371	259.907	2.0098	0.0462886
novel_circ_005568	631.892	194.445	-1.70031	0.0449745
novel_circ_005675	194.198	0.001	-17.5672	0.00728163
novel_circ_005713	0.001	248.125	17.9207	0.00626217
novel_circ_005860	226.97	0.001	-17.7921	0.0137614
novel_circ_005861	187.538	0.001	-17.5168	0.0236893
novel_circ_005894	2368.96	0.001	-21.1758	1.14983e-08
novel_circ_005899	2263.51	0.001	-21.1101	4.84747e-06
novel_circ_005900	242.3	0.001	-17.8864	0.00392709
novel_circ_005901	796.407	0.001	-19.6031	1.18101e-05
novel_circ_005902	535.197	0.001	-19.0297	0.000117476
novel_circ_005967	170.463	0.001	-17.3791	0.0445598
novel_circ_005968	208.458	0.001	-17.6694	0.0103151
novel_circ_005974	156.845	919.009	2.55074	0.0126113
novel_circ_005991	8.99507	302.808	5.07313	0.0110486
novel_circ_005992	0.001	141.542	17.1109	0.0265767
novel_circ_005993	0.001	255.181	17.9612	0.00100886
novel_circ_005996	58.8327	641.33	3.44638	0.011511
novel_circ_006000	33.1019	868.306	4.71322	3.68198e-05
novel_circ_006004	136.36	0.001	-17.0571	0.0311595
novel_circ_006012	163.12	4348.66	4.73656	3.08679e-05
novel_circ_006586	491.773	1288.96	1.39014	0.0370075
novel_circ_006683	742.292	2138.89	1.5268	0.03694
novel_circ_006684	758.263	2074.2	1.45179	0.0445818
novel_circ_006713	226.441	0.001	-17.7888	0.00312162
novel_circ_006752	0.001	161.039	17.2971	0.0423657
novel_circ_006777	155.252	653.326	2.07319	0.0157443
novel_circ_006809	0.001	194.357	17.5683	0.00311379
novel_circ_006857	411.264	1476.73	1.84427	0.0261111
novel_circ_006865	535.031	0.001	-19.0293	0.000122748
novel_circ_006866	15854	868.127	-4.1908	2.69429e-08
novel_circ_006869	160.53	0.001	-17.2925	0.0073191
novel_circ_006870	280.705	14.3398	-4.29096	0.00154887
novel_circ_006929	110.341	0.001	-16.7516	0.0354349
novel_circ_006935	290.898	0.001	-18.1502	0.00159788
novel_circ_006936	223.687	0.001	-17.7711	0.013914
novel_circ_006986	194.728	12.8376	-3.92301	0.0217499
novel_circ_007060	333.31	12.0019	-4.79553	0.0134741
novel_circ_007140	387.081	50.426	-2.9404	0.0435361
novel_circ_007190	573.508	144.855	-1.9852	0.0323825
novel_circ_007244	1398.03	514.856	-1.44116	0.0410237
novel_circ_007269	23.6911	385.29	4.02353	0.0179614
novel_circ_007285	18.4059	318.043	4.11098	0.00155663
novel_circ_007341	0.001	117.648	16.8441	0.0285364
novel_circ_007463	4350.11	1425.66	-1.60942	0.0104052
novel_circ_007475	273.348	24.0038	-3.5094	0.0241096
novel_circ_007487	0.001	226.129	17.7868	0.00169366
novel_circ_007655	81.3436	350.577	2.10763	0.0442492
novel_circ_007690	24200.2	4655.13	-2.37812	3.30813e-06
novel_circ_007696	63.3534	369.714	2.54492	0.0224866
novel_circ_007726	0.001	151.316	17.2072	0.00962986
novel_circ_007728	0.001	211.436	17.6899	0.00773278
novel_circ_007850	150.774	0.001	-17.202	0.00779335
novel_circ_007900	599.796	38.5129	-3.96106	0.00180692
novel_circ_007907	189.217	0.001	-17.5297	0.00975757
novel_circ_007955	217.735	0.001	-17.7322	0.0143296
novel_circ_008000	189.486	0.001	-17.5317	0.0109831
novel_circ_008016	0.001	148.636	17.1814	0.0223431
novel_circ_008074	159.393	0.001	-17.2822	0.0197289
novel_circ_008127	0.001	333.037	18.3453	0.00287374
novel_circ_008216	35.9803	315.267	3.1313	0.0258181
novel_circ_008227	269.211	41.5172	-2.69696	0.0277923
novel_circ_008305	140.24	0.001	-17.0975	0.0401316
novel_circ_008355	410.686	101.666	-2.01419	0.0464076
novel_circ_008376	351.925	27.1478	-3.69636	0.00934033
novel_circ_008409	6247.3	1972.62	-1.66312	0.00572156
novel_circ_008423	0.001	134.216	17.0342	0.0393929
novel_circ_008443	132.23	0.001	-17.0127	0.0191577
novel_circ_008456	124.3	0.001	-16.9235	0.0398263
novel_circ_008583	3477.17	1068.01	-1.70299	0.0123954
novel_circ_008590	911.364	81.5027	-3.48311	0.00131223
novel_circ_008609	343.033	12.808	-4.74323	0.00307344
novel_circ_008620	0.001	208.708	17.6711	0.0347411
novel_circ_008624	0.001	303.206	18.2099	0.000893965
novel_circ_008626	0.001	340.95	18.3792	0.00505482
novel_circ_008632	0.001	151.257	17.2066	0.00965176
novel_circ_008633	0.001	498.639	18.9276	1.93316e-05
novel_circ_008635	0.001	184.954	17.4968	0.0128938
novel_circ_008639	0.001	2578.83	21.2983	0.000331245
novel_circ_008640	637.135	0.001	-19.2812	0.000950375
novel_circ_008643	117.993	0.001	-16.8483	0.0491163
novel_circ_008647	30.2515	1400.81	5.53311	0.000179589
novel_circ_008648	22.4401	1437.82	6.00166	0.00011153
novel_circ_008654	600.808	0.001	-19.1965	0.000239148
novel_circ_008657	18.8218	5102.01	8.08252	0.000109742
novel_circ_008658	23.6911	4691.99	7.62971	2.57421e-05
novel_circ_008659	324.581	0.001	-18.3082	0.000983388
novel_circ_008661	1082.48	27.1478	-5.31736	0.000464803
novel_circ_008662	202.955	0.001	-17.6308	0.00270135
novel_circ_008665	304.325	12.0019	-4.66427	0.00122595
novel_circ_008667	0.001	234.738	17.8407	0.0230208
novel_circ_008668	7727.97	607.745	-3.66855	2.43384e-05
novel_circ_008670	322.156	27.1774	-3.56728	0.00724479
novel_circ_008671	155.64	0.001	-17.2479	0.00550323
novel_circ_008672	173.979	0.001	-17.4086	0.00348747
novel_circ_008673	104.199	0.001	-16.669	0.0442969
novel_circ_008675	579.683	12.8376	-5.49681	9.4961e-05
novel_circ_008676	715.755	14.3398	-5.64137	2.23637e-05
novel_circ_008679	104.199	0.001	-16.669	0.0442622
novel_circ_008680	160.815	0.001	-17.295	0.00929154
novel_circ_008681	195.235	7922.42	5.34266	3.56032e-11
novel_circ_008685	0.001	216.377	17.7232	0.0123894
novel_circ_008686	0.001	2154.43	21.0389	9.08603e-09
novel_circ_008687	176.917	16700.7	6.56069	2.65597e-06
novel_circ_008688	97.5961	70532.1	9.49724	6.86919e-19
novel_circ_008689	19.5896	4345.37	7.79324	1.44262e-11
novel_circ_008690	0.001	576.975	19.1381	1.52051e-05
novel_circ_008701	157.307	12.0019	-3.71224	0.0295292
novel_circ_008705	176.512	14.3398	-3.62167	0.0490017
novel_circ_008740	2338.72	783.352	-1.57799	0.0148683
novel_circ_008782	161.757	0.001	-17.3035	0.0172971
novel_circ_008839	399.198	27.1774	-3.87662	0.0069164
novel_circ_008898	1636.97	446.798	-1.87333	0.00937695
novel_circ_008963	1705.01	493.064	-1.78993	0.00806187
novel_circ_009004	184.708	12.8376	-3.84679	0.0157416
novel_circ_009132	391.954	41.4876	-3.23993	0.0182834
novel_circ_009164	5128.35	1466.32	-1.80629	0.00600617
novel_circ_009165	1397.19	394.368	-1.82492	0.0392559
novel_circ_009166	349.117	1113.03	1.67271	0.0298164
novel_circ_009186	121.707	0.001	-16.893	0.0211132
novel_circ_009201	264.388	953.195	1.85011	0.044036
novel_circ_009210	118.92	0.001	-16.8596	0.0176836
novel_circ_009222	50.6727	237.435	2.22825	0.0489705
novel_circ_009270	372.116	26.3417	-3.82033	0.00849903
novel_circ_009288	0.001	206.786	17.6578	0.0145249
novel_circ_009292	0.001	1448.41	20.466	9.00464e-05
novel_circ_009294	97.7307	658.164	2.75156	0.00535878
novel_circ_009313	169.205	12.0019	-3.81743	0.0453806
novel_circ_009413	379.892	0.001	-18.5352	0.00215991
novel_circ_009493	174.961	0.001	-17.4167	0.0237522
novel_circ_009498	188.985	0.001	-17.5279	0.0301188
novel_circ_009562	2080.85	358.434	-2.53739	0.0248477
novel_circ_009586	1383.51	116.673	-3.5678	0.000530032
novel_circ_009636	129.355	0.001	-16.981	0.0304088
novel_circ_009643	355.797	0.001	-18.4407	0.0128135
novel_circ_009655	1804.61	48.0077	-5.23228	2.15002e-05
novel_circ_009801	152.631	0.001	-17.2197	0.024523
novel_circ_009943	306.169	27.1478	-3.49542	0.0315887
novel_circ_009962	115.558	0.001	-16.8183	0.0485611
novel_circ_009984	40.8461	194.416	2.25088	0.0370364
novel_circ_009992	214.583	0.001	-17.7112	0.0146868
novel_circ_009999	207.328	12.8376	-4.01346	0.0406069
novel_circ_010094	237.167	12.0019	-4.30457	0.0128564
novel_circ_010110	296.2	51.9874	-2.51034	0.0316638
novel_circ_010243	137.448	0.001	-17.0685	0.0287731
novel_circ_010267	311.834	0.001	-18.2504	0.00111174
novel_circ_010270	574.83	92.7198	-2.63219	0.0174548
novel_circ_010299	328.066	12.0019	-4.77265	0.00262773
novel_circ_010351	259.586	0.001	-17.9859	0.00405034
