# Supplementary material for: Analysis of potential regulatory LncRNAs and CircRNAs in the oxidative myofiber and glycolytic myofiber of chickens
Source: Sci Rep. 2021 Oct 21;11:20861. doi: 10.1038/s41598-021-00176-y (PMC8531282; doi:10.1038/s41598-021-00176-y)
Supplement: Supplementary file 4 — Supplementary Table S3. [file 41598_2021_176_MOESM4_ESM.xls]

## Sheet: Sheet1
Analysis of Potential Regulatory LncRNAs and CircRNAs in the Oxidative Myofiber and Glycolytic Myofiber of Chickens Xiaojun Ju, Yifan Liu, Yanju Shan, Gaige Ji, Ming Zhang, Yunjie Tu, Jianmin Zou, Xingyong Chen, Zhaoyu Geng*, Jingting Shu*
Supplementary Table S3. The interaction between DE-lncRNAs and DE-miRNAs
miRNA	PMM	SART	log2(fc)	p.value	lncRNA	PMM	SART	log2(fc)	p.value
gga-miR-129-5p	4.997	17.1925	1.78264	0.00147876	TCONS_00000798	0.001	0.6775	9.40408	9.96e-08
gga-miR-153-3p	10.8158	24.5717	1.18385	0.0447502	TCONS_00000798	0.001	0.6775	9.40408	9.96e-08
gga-miR-1747-3p	0.375525	0.01	-5.23084	0.0362551	TCONS_00000798	0.001	0.6775	9.40408	9.96e-08
gga-miR-200a-3p	6.45747	23.6706	1.87406	0.0163837	TCONS_00000798	0.001	0.6775	9.40408	9.96e-08
gga-miR-203a	1.88958	5.39515	1.5136	0.0163568	TCONS_00000798	0.001	0.6775	9.40408	9.96e-08
gga-miR-6553-3p	8.88767	0.63145	-3.81507	2.49305e-06	TCONS_00000798	0.001	0.6775	9.40408	9.96e-08
gga-miR-10585-5p	4.8577	1.09167	-2.15373	0.0109363	TCONS_00001840	0.005	2.35	8.87652	2.15e-12
gga-miR-122-5p	1.09675	3.4407	1.64947	0.0268991	TCONS_00001840	0.005	2.35	8.87652	2.15e-12
gga-miR-153-3p	10.8158	24.5717	1.18385	0.0447502	TCONS_00001840	0.005	2.35	8.87652	2.15e-12
gga-miR-1663-3p	2.3284	9.32708	2.00209	0.00161581	TCONS_00001840	0.005	2.35	8.87652	2.15e-12
gga-miR-1744-3p	43.4401	16.8653	-1.36497	0.0483435	TCONS_00001840	0.005	2.35	8.87652	2.15e-12
gga-miR-193a-3p	65.8742	17.8879	-1.88073	0.00386441	TCONS_00001840	0.005	2.35	8.87652	2.15e-12
gga-miR-196-1-3p	0.656725	332.562	8.98412	1.76881e-30	TCONS_00001840	0.005	2.35	8.87652	2.15e-12
gga-miR-200a-3p	6.45747	23.6706	1.87406	0.0163837	TCONS_00001840	0.005	2.35	8.87652	2.15e-12
gga-miR-200b-3p	0.9089	4.97048	2.45119	0.0147751	TCONS_00001840	0.005	2.35	8.87652	2.15e-12
gga-miR-203a	1.88958	5.39515	1.5136	0.0163568	TCONS_00001840	0.005	2.35	8.87652	2.15e-12
gga-miR-205c-5p	1.35343	0.1903	-2.83027	0.0433589	TCONS_00001840	0.005	2.35	8.87652	2.15e-12
gga-miR-499-3p	2.28965	750.202	8.35601	4.73402e-29	TCONS_00001840	0.005	2.35	8.87652	2.15e-12
gga-miR-499-5p	34.6428	9242.83	8.05963	2.6247e-26	TCONS_00001840	0.005	2.35	8.87652	2.15e-12
gga-miR-6631-5p	0.589725	27.4018	5.53808	2.40811e-10	TCONS_00001840	0.005	2.35	8.87652	2.15e-12
gga-miR-122-5p	1.09675	3.4407	1.64947	0.0268991	TCONS_00001921	0.005	1.58	8.30378	3.59e-10
gga-miR-129-1-3p	2.56878	9.8002	1.93173	0.00184891	TCONS_00001921	0.005	1.58	8.30378	3.59e-10
gga-miR-129-5p	4.997	17.1925	1.78264	0.00147876	TCONS_00001921	0.005	1.58	8.30378	3.59e-10
gga-miR-153-3p	10.8158	24.5717	1.18385	0.0447502	TCONS_00001921	0.005	1.58	8.30378	3.59e-10
gga-miR-1668-3p	2.85095	0.7518	-1.92302	0.0408783	TCONS_00001921	0.005	1.58	8.30378	3.59e-10
gga-miR-1731-5p	3.82145	0.928475	-2.04119	0.0319046	TCONS_00001921	0.005	1.58	8.30378	3.59e-10
gga-miR-1744-3p	43.4401	16.8653	-1.36497	0.0483435	TCONS_00001921	0.005	1.58	8.30378	3.59e-10
gga-miR-1747-3p	0.375525	0.01	-5.23084	0.0362551	TCONS_00001921	0.005	1.58	8.30378	3.59e-10
gga-miR-1754-5p	0.9395	0.045525	-4.36716	0.00779747	TCONS_00001921	0.005	1.58	8.30378	3.59e-10
gga-miR-200a-3p	6.45747	23.6706	1.87406	0.0163837	TCONS_00001921	0.005	1.58	8.30378	3.59e-10
gga-miR-203a	1.88958	5.39515	1.5136	0.0163568	TCONS_00001921	0.005	1.58	8.30378	3.59e-10
gga-miR-205c-5p	1.35343	0.1903	-2.83027	0.0433589	TCONS_00001921	0.005	1.58	8.30378	3.59e-10
gga-miR-221-5p	293.7	132.346	-1.15003	0.0298042	TCONS_00001921	0.005	1.58	8.30378	3.59e-10
gga-miR-34a-5p	10.367	3.6776	-1.49516	0.0326943	TCONS_00001921	0.005	1.58	8.30378	3.59e-10
gga-miR-499-3p	2.28965	750.202	8.35601	4.73402e-29	TCONS_00001921	0.005	1.58	8.30378	3.59e-10
gga-miR-6631-5p	0.589725	27.4018	5.53808	2.40811e-10	TCONS_00001921	0.005	1.58	8.30378	3.59e-10
gga-miR-6660-3p	2.1168	0.2045	-3.37171	0.000997016	TCONS_00001921	0.005	1.58	8.30378	3.59e-10
gga-miR-10585-5p	4.8577	1.09167	-2.15373	0.0109363	TCONS_00001923	0.001	0.66	9.36632	8.67e-08
gga-miR-1668-3p	2.85095	0.7518	-1.92302	0.0408783	TCONS_00001923	0.001	0.66	9.36632	8.67e-08
gga-miR-1731-5p	3.82145	0.928475	-2.04119	0.0319046	TCONS_00001923	0.001	0.66	9.36632	8.67e-08
gga-miR-1754-5p	0.9395	0.045525	-4.36716	0.00779747	TCONS_00001923	0.001	0.66	9.36632	8.67e-08
gga-miR-190a-3p	106.11	47.2433	-1.16737	0.0483321	TCONS_00001923	0.001	0.66	9.36632	8.67e-08
gga-miR-196-1-3p	0.656725	332.562	8.98412	1.76881e-30	TCONS_00001923	0.001	0.66	9.36632	8.67e-08
gga-miR-203a	1.88958	5.39515	1.5136	0.0163568	TCONS_00001923	0.001	0.66	9.36632	8.67e-08
gga-miR-221-5p	293.7	132.346	-1.15003	0.0298042	TCONS_00001923	0.001	0.66	9.36632	8.67e-08
gga-let-7k-5p	439.269	1017.32	1.2116	0.00310363	TCONS_00002535	0.001	0.175	7.45121	7.56e-05
gga-miR-10585-5p	4.8577	1.09167	-2.15373	0.0109363	TCONS_00002535	0.001	0.175	7.45121	7.56e-05
gga-miR-129-1-3p	2.56878	9.8002	1.93173	0.00184891	TCONS_00002535	0.001	0.175	7.45121	7.56e-05
gga-miR-129-5p	4.997	17.1925	1.78264	0.00147876	TCONS_00002535	0.001	0.175	7.45121	7.56e-05
gga-miR-153-3p	10.8158	24.5717	1.18385	0.0447502	TCONS_00002535	0.001	0.175	7.45121	7.56e-05
gga-miR-1668-3p	2.85095	0.7518	-1.92302	0.0408783	TCONS_00002535	0.001	0.175	7.45121	7.56e-05
gga-miR-196-1-3p	0.656725	332.562	8.98412	1.76881e-30	TCONS_00002535	0.001	0.175	7.45121	7.56e-05
gga-miR-203a	1.88958	5.39515	1.5136	0.0163568	TCONS_00002535	0.001	0.175	7.45121	7.56e-05
gga-miR-205c-5p	1.35343	0.1903	-2.83027	0.0433589	TCONS_00002535	0.001	0.175	7.45121	7.56e-05
gga-miR-34a-5p	10.367	3.6776	-1.49516	0.0326943	TCONS_00002535	0.001	0.175	7.45121	7.56e-05
gga-miR-499-3p	2.28965	750.202	8.35601	4.73402e-29	TCONS_00002535	0.001	0.175	7.45121	7.56e-05
gga-miR-6631-5p	0.589725	27.4018	5.53808	2.40811e-10	TCONS_00002535	0.001	0.175	7.45121	7.56e-05
gga-miR-6701-3p	0.4202	0.01	-5.393	0.0234804	TCONS_00002535	0.001	0.175	7.45121	7.56e-05
gga-let-7k-5p	439.269	1017.32	1.2116	0.00310363	TCONS_00002536	0.0875	0.001	-6.45121	0.0016582
gga-miR-10585-5p	4.8577	1.09167	-2.15373	0.0109363	TCONS_00002536	0.0875	0.001	-6.45121	0.0016582
gga-miR-122-5p	1.09675	3.4407	1.64947	0.0268991	TCONS_00002536	0.0875	0.001	-6.45121	0.0016582
gga-miR-12281-3p	0.114675	0.6322	2.46283	0.0447798	TCONS_00002536	0.0875	0.001	-6.45121	0.0016582
gga-miR-129-5p	4.997	17.1925	1.78264	0.00147876	TCONS_00002536	0.0875	0.001	-6.45121	0.0016582
gga-miR-153-3p	10.8158	24.5717	1.18385	0.0447502	TCONS_00002536	0.0875	0.001	-6.45121	0.0016582
gga-miR-1668-3p	2.85095	0.7518	-1.92302	0.0408783	TCONS_00002536	0.0875	0.001	-6.45121	0.0016582
gga-miR-1747-3p	0.375525	0.01	-5.23084	0.0362551	TCONS_00002536	0.0875	0.001	-6.45121	0.0016582
gga-miR-193a-3p	65.8742	17.8879	-1.88073	0.00386441	TCONS_00002536	0.0875	0.001	-6.45121	0.0016582
gga-miR-1b-3p	251.444	566.532	1.17192	0.00435322	TCONS_00002536	0.0875	0.001	-6.45121	0.0016582
gga-miR-200b-3p	0.9089	4.97048	2.45119	0.0147751	TCONS_00002536	0.0875	0.001	-6.45121	0.0016582
gga-miR-203a	1.88958	5.39515	1.5136	0.0163568	TCONS_00002536	0.0875	0.001	-6.45121	0.0016582
gga-miR-205c-5p	1.35343	0.1903	-2.83027	0.0433589	TCONS_00002536	0.0875	0.001	-6.45121	0.0016582
gga-miR-31-5p	0.2275	1.87305	3.04145	0.0289953	TCONS_00002536	0.0875	0.001	-6.45121	0.0016582
gga-miR-499-3p	2.28965	750.202	8.35601	4.73402e-29	TCONS_00002536	0.0875	0.001	-6.45121	0.0016582
gga-miR-6553-3p	8.88767	0.63145	-3.81507	2.49305e-06	TCONS_00002536	0.0875	0.001	-6.45121	0.0016582
gga-miR-6631-5p	0.589725	27.4018	5.53808	2.40811e-10	TCONS_00002536	0.0875	0.001	-6.45121	0.0016582
gga-miR-6660-3p	2.1168	0.2045	-3.37171	0.000997016	TCONS_00002536	0.0875	0.001	-6.45121	0.0016582
gga-miR-6701-3p	0.4202	0.01	-5.393	0.0234804	TCONS_00002536	0.0875	0.001	-6.45121	0.0016582
gga-let-7k-5p	439.269	1017.32	1.2116	0.00310363	TCONS_00004087	3.7025	0.24	-3.94739	1.98e-07
gga-miR-12281-3p	0.114675	0.6322	2.46283	0.0447798	TCONS_00004087	3.7025	0.24	-3.94739	1.98e-07
gga-miR-129-1-3p	2.56878	9.8002	1.93173	0.00184891	TCONS_00004087	3.7025	0.24	-3.94739	1.98e-07
gga-miR-129-5p	4.997	17.1925	1.78264	0.00147876	TCONS_00004087	3.7025	0.24	-3.94739	1.98e-07
gga-miR-1663-3p	2.3284	9.32708	2.00209	0.00161581	TCONS_00004087	3.7025	0.24	-3.94739	1.98e-07
gga-miR-1668-3p	2.85095	0.7518	-1.92302	0.0408783	TCONS_00004087	3.7025	0.24	-3.94739	1.98e-07
gga-miR-1731-5p	3.82145	0.928475	-2.04119	0.0319046	TCONS_00004087	3.7025	0.24	-3.94739	1.98e-07
gga-miR-1744-3p	43.4401	16.8653	-1.36497	0.0483435	TCONS_00004087	3.7025	0.24	-3.94739	1.98e-07
gga-miR-1747-3p	0.375525	0.01	-5.23084	0.0362551	TCONS_00004087	3.7025	0.24	-3.94739	1.98e-07
gga-miR-1754-5p	0.9395	0.045525	-4.36716	0.00779747	TCONS_00004087	3.7025	0.24	-3.94739	1.98e-07
gga-miR-200a-3p	6.45747	23.6706	1.87406	0.0163837	TCONS_00004087	3.7025	0.24	-3.94739	1.98e-07
gga-miR-200b-3p	0.9089	4.97048	2.45119	0.0147751	TCONS_00004087	3.7025	0.24	-3.94739	1.98e-07
gga-miR-203a	1.88958	5.39515	1.5136	0.0163568	TCONS_00004087	3.7025	0.24	-3.94739	1.98e-07
gga-miR-205c-5p	1.35343	0.1903	-2.83027	0.0433589	TCONS_00004087	3.7025	0.24	-3.94739	1.98e-07
gga-miR-221-5p	293.7	132.346	-1.15003	0.0298042	TCONS_00004087	3.7025	0.24	-3.94739	1.98e-07
gga-miR-31-5p	0.2275	1.87305	3.04145	0.0289953	TCONS_00004087	3.7025	0.24	-3.94739	1.98e-07
gga-miR-34a-5p	10.367	3.6776	-1.49516	0.0326943	TCONS_00004087	3.7025	0.24	-3.94739	1.98e-07
gga-miR-499-5p	34.6428	9242.83	8.05963	2.6247e-26	TCONS_00004087	3.7025	0.24	-3.94739	1.98e-07
gga-miR-6553-3p	8.88767	0.63145	-3.81507	2.49305e-06	TCONS_00004087	3.7025	0.24	-3.94739	1.98e-07
gga-miR-6631-5p	0.589725	27.4018	5.53808	2.40811e-10	TCONS_00004087	3.7025	0.24	-3.94739	1.98e-07
gga-miR-6660-3p	2.1168	0.2045	-3.37171	0.000997016	TCONS_00004087	3.7025	0.24	-3.94739	1.98e-07
gga-miR-6701-3p	0.4202	0.01	-5.393	0.0234804	TCONS_00004087	3.7025	0.24	-3.94739	1.98e-07
gga-miR-10585-5p	4.8577	1.09167	-2.15373	0.0109363	TCONS_00004296	7.1125	276.31	5.27979	2.11e-09
gga-miR-153-3p	10.8158	24.5717	1.18385	0.0447502	TCONS_00004296	7.1125	276.31	5.27979	2.11e-09
gga-miR-34a-5p	10.367	3.6776	-1.49516	0.0326943	TCONS_00004296	7.1125	276.31	5.27979	2.11e-09
gga-miR-6631-5p	0.589725	27.4018	5.53808	2.40811e-10	TCONS_00004296	7.1125	276.31	5.27979	2.11e-09
gga-miR-6660-3p	2.1168	0.2045	-3.37171	0.000997016	TCONS_00004296	7.1125	276.31	5.27979	2.11e-09
gga-miR-138-1-3p	0.01	0.2332	4.5435	0.0315491	TCONS_00005256	0.001	1.435	10.4868	2.59e-08
gga-miR-1747-3p	0.375525	0.01	-5.23084	0.0362551	TCONS_00005256	0.001	1.435	10.4868	2.59e-08
gga-miR-34a-5p	10.367	3.6776	-1.49516	0.0326943	TCONS_00005256	0.001	1.435	10.4868	2.59e-08
gga-miR-3523	29.254	61.3955	1.0695	0.0123338	TCONS_00005256	0.001	1.435	10.4868	2.59e-08
gga-miR-490-3p	0.91005	12.043	3.7261	0.000905199	TCONS_00005256	0.001	1.435	10.4868	2.59e-08
gga-miR-6660-3p	2.1168	0.2045	-3.37171	0.000997016	TCONS_00005256	0.001	1.435	10.4868	2.59e-08
gga-miR-1663-3p	2.3284	9.32708	2.00209	0.00161581	TCONS_00005868	0.001	0.6875	9.42522	4.9e-05
gga-miR-193a-3p	65.8742	17.8879	-1.88073	0.00386441	TCONS_00005868	0.001	0.6875	9.42522	4.9e-05
gga-miR-200a-3p	6.45747	23.6706	1.87406	0.0163837	TCONS_00005868	0.001	0.6875	9.42522	4.9e-05
gga-miR-490-3p	0.91005	12.043	3.7261	0.000905199	TCONS_00005868	0.001	0.6875	9.42522	4.9e-05
gga-miR-6701-3p	0.4202	0.01	-5.393	0.0234804	TCONS_00005868	0.001	0.6875	9.42522	4.9e-05
gga-miR-1663-3p	2.3284	9.32708	2.00209	0.00161581	TCONS_00007704	0.4175	0.001	-8.70563	3.94e-06
gga-miR-200a-3p	6.45747	23.6706	1.87406	0.0163837	TCONS_00007704	0.4175	0.001	-8.70563	3.94e-06
gga-miR-200b-3p	0.9089	4.97048	2.45119	0.0147751	TCONS_00007704	0.4175	0.001	-8.70563	3.94e-06
gga-miR-34a-5p	10.367	3.6776	-1.49516	0.0326943	TCONS_00007704	0.4175	0.001	-8.70563	3.94e-06
gga-miR-499-5p	34.6428	9242.83	8.05963	2.6247e-26	TCONS_00007704	0.4175	0.001	-8.70563	3.94e-06
gga-miR-122-5p	1.09675	3.4407	1.64947	0.0268991	TCONS_00008559	0.2175	0.02	-3.44294	0.000273054
gga-miR-129-1-3p	2.56878	9.8002	1.93173	0.00184891	TCONS_00008559	0.2175	0.02	-3.44294	0.000273054
gga-miR-138-1-3p	0.01	0.2332	4.5435	0.0315491	TCONS_00008559	0.2175	0.02	-3.44294	0.000273054
gga-miR-153-3p	10.8158	24.5717	1.18385	0.0447502	TCONS_00008559	0.2175	0.02	-3.44294	0.000273054
gga-miR-1663-3p	2.3284	9.32708	2.00209	0.00161581	TCONS_00008559	0.2175	0.02	-3.44294	0.000273054
gga-miR-1668-3p	2.85095	0.7518	-1.92302	0.0408783	TCONS_00008559	0.2175	0.02	-3.44294	0.000273054
gga-miR-1731-5p	3.82145	0.928475	-2.04119	0.0319046	TCONS_00008559	0.2175	0.02	-3.44294	0.000273054
gga-miR-1744-3p	43.4401	16.8653	-1.36497	0.0483435	TCONS_00008559	0.2175	0.02	-3.44294	0.000273054
gga-miR-1747-3p	0.375525	0.01	-5.23084	0.0362551	TCONS_00008559	0.2175	0.02	-3.44294	0.000273054
gga-miR-1754-5p	0.9395	0.045525	-4.36716	0.00779747	TCONS_00008559	0.2175	0.02	-3.44294	0.000273054
gga-miR-193a-3p	65.8742	17.8879	-1.88073	0.00386441	TCONS_00008559	0.2175	0.02	-3.44294	0.000273054
gga-miR-200a-3p	6.45747	23.6706	1.87406	0.0163837	TCONS_00008559	0.2175	0.02	-3.44294	0.000273054
gga-miR-203a	1.88958	5.39515	1.5136	0.0163568	TCONS_00008559	0.2175	0.02	-3.44294	0.000273054
gga-miR-499-3p	2.28965	750.202	8.35601	4.73402e-29	TCONS_00008559	0.2175	0.02	-3.44294	0.000273054
gga-miR-6631-5p	0.589725	27.4018	5.53808	2.40811e-10	TCONS_00008559	0.2175	0.02	-3.44294	0.000273054
gga-let-7k-5p	439.269	1017.32	1.2116	0.00310363	TCONS_00009263	0.2925	0.025	-3.54844	0.0232749
gga-miR-122-5p	1.09675	3.4407	1.64947	0.0268991	TCONS_00009263	0.2925	0.025	-3.54844	0.0232749
gga-miR-129-1-3p	2.56878	9.8002	1.93173	0.00184891	TCONS_00009263	0.2925	0.025	-3.54844	0.0232749
gga-miR-129-5p	4.997	17.1925	1.78264	0.00147876	TCONS_00009263	0.2925	0.025	-3.54844	0.0232749
gga-miR-153-3p	10.8158	24.5717	1.18385	0.0447502	TCONS_00009263	0.2925	0.025	-3.54844	0.0232749
gga-miR-1663-3p	2.3284	9.32708	2.00209	0.00161581	TCONS_00009263	0.2925	0.025	-3.54844	0.0232749
gga-miR-1731-5p	3.82145	0.928475	-2.04119	0.0319046	TCONS_00009263	0.2925	0.025	-3.54844	0.0232749
gga-miR-1744-3p	43.4401	16.8653	-1.36497	0.0483435	TCONS_00009263	0.2925	0.025	-3.54844	0.0232749
gga-miR-1747-3p	0.375525	0.01	-5.23084	0.0362551	TCONS_00009263	0.2925	0.025	-3.54844	0.0232749
gga-miR-1b-3p	251.444	566.532	1.17192	0.00435322	TCONS_00009263	0.2925	0.025	-3.54844	0.0232749
gga-miR-200b-3p	0.9089	4.97048	2.45119	0.0147751	TCONS_00009263	0.2925	0.025	-3.54844	0.0232749
gga-miR-203a	1.88958	5.39515	1.5136	0.0163568	TCONS_00009263	0.2925	0.025	-3.54844	0.0232749
gga-miR-205c-5p	1.35343	0.1903	-2.83027	0.0433589	TCONS_00009263	0.2925	0.025	-3.54844	0.0232749
gga-miR-6631-5p	0.589725	27.4018	5.53808	2.40811e-10	TCONS_00009263	0.2925	0.025	-3.54844	0.0232749
gga-miR-6660-3p	2.1168	0.2045	-3.37171	0.000997016	TCONS_00009263	0.2925	0.025	-3.54844	0.0232749
gga-miR-6701-3p	0.4202	0.01	-5.393	0.0234804	TCONS_00009263	0.2925	0.025	-3.54844	0.0232749
gga-let-7k-5p	439.269	1017.32	1.2116	0.00310363	TCONS_00009264	1.305	0.001	-10.3498	9.52e-14
gga-miR-122-5p	1.09675	3.4407	1.64947	0.0268991	TCONS_00009264	1.305	0.001	-10.3498	9.52e-14
gga-miR-12281-3p	0.114675	0.6322	2.46283	0.0447798	TCONS_00009264	1.305	0.001	-10.3498	9.52e-14
gga-miR-129-1-3p	2.56878	9.8002	1.93173	0.00184891	TCONS_00009264	1.305	0.001	-10.3498	9.52e-14
gga-miR-129-5p	4.997	17.1925	1.78264	0.00147876	TCONS_00009264	1.305	0.001	-10.3498	9.52e-14
gga-miR-153-3p	10.8158	24.5717	1.18385	0.0447502	TCONS_00009264	1.305	0.001	-10.3498	9.52e-14
gga-miR-1557	1.58858	0.01	-7.31159	4.02646e-05	TCONS_00009264	1.305	0.001	-10.3498	9.52e-14
gga-miR-1663-3p	2.3284	9.32708	2.00209	0.00161581	TCONS_00009264	1.305	0.001	-10.3498	9.52e-14
gga-miR-1731-5p	3.82145	0.928475	-2.04119	0.0319046	TCONS_00009264	1.305	0.001	-10.3498	9.52e-14
gga-miR-1744-3p	43.4401	16.8653	-1.36497	0.0483435	TCONS_00009264	1.305	0.001	-10.3498	9.52e-14
gga-miR-1747-3p	0.375525	0.01	-5.23084	0.0362551	TCONS_00009264	1.305	0.001	-10.3498	9.52e-14
gga-miR-1b-3p	251.444	566.532	1.17192	0.00435322	TCONS_00009264	1.305	0.001	-10.3498	9.52e-14
gga-miR-200b-3p	0.9089	4.97048	2.45119	0.0147751	TCONS_00009264	1.305	0.001	-10.3498	9.52e-14
gga-miR-203a	1.88958	5.39515	1.5136	0.0163568	TCONS_00009264	1.305	0.001	-10.3498	9.52e-14
gga-miR-205c-5p	1.35343	0.1903	-2.83027	0.0433589	TCONS_00009264	1.305	0.001	-10.3498	9.52e-14
gga-miR-6631-5p	0.589725	27.4018	5.53808	2.40811e-10	TCONS_00009264	1.305	0.001	-10.3498	9.52e-14
gga-miR-6660-3p	2.1168	0.2045	-3.37171	0.000997016	TCONS_00009264	1.305	0.001	-10.3498	9.52e-14
gga-miR-6701-3p	0.4202	0.01	-5.393	0.0234804	TCONS_00009264	1.305	0.001	-10.3498	9.52e-14
gga-miR-10585-5p	4.8577	1.09167	-2.15373	0.0109363	TCONS_00013509	0.0025	0.925	8.53138	6.35e-10
gga-miR-129-5p	4.997	17.1925	1.78264	0.00147876	TCONS_00013509	0.0025	0.925	8.53138	6.35e-10
gga-miR-200b-3p	0.9089	4.97048	2.45119	0.0147751	TCONS_00013509	0.0025	0.925	8.53138	6.35e-10
gga-miR-205c-5p	1.35343	0.1903	-2.83027	0.0433589	TCONS_00013509	0.0025	0.925	8.53138	6.35e-10
gga-miR-34a-5p	10.367	3.6776	-1.49516	0.0326943	TCONS_00013509	0.0025	0.925	8.53138	6.35e-10
gga-miR-499-3p	2.28965	750.202	8.35601	4.73402e-29	TCONS_00013509	0.0025	0.925	8.53138	6.35e-10
gga-miR-499-5p	34.6428	9242.83	8.05963	2.6247e-26	TCONS_00013509	0.0025	0.925	8.53138	6.35e-10
gga-miR-6631-5p	0.589725	27.4018	5.53808	2.40811e-10	TCONS_00013509	0.0025	0.925	8.53138	6.35e-10
gga-miR-6660-3p	2.1168	0.2045	-3.37171	0.000997016	TCONS_00013509	0.0025	0.925	8.53138	6.35e-10
gga-miR-138-1-3p	0.01	0.2332	4.5435	0.0315491	TCONS_00019457	1.725	6.7025	1.9581	0.0433563
gga-miR-1668-3p	2.85095	0.7518	-1.92302	0.0408783	TCONS_00019457	1.725	6.7025	1.9581	0.0433563
gga-miR-1744-3p	43.4401	16.8653	-1.36497	0.0483435	TCONS_00019457	1.725	6.7025	1.9581	0.0433563
gga-miR-196-1-3p	0.656725	332.562	8.98412	1.76881e-30	TCONS_00019457	1.725	6.7025	1.9581	0.0433563
gga-miR-196-5p	35.1242	1239.47	5.14112	2.41112e-25	TCONS_00019457	1.725	6.7025	1.9581	0.0433563
gga-miR-205c-5p	1.35343	0.1903	-2.83027	0.0433589	TCONS_00019457	1.725	6.7025	1.9581	0.0433563
gga-miR-499-3p	2.28965	750.202	8.35601	4.73402e-29	TCONS_00019457	1.725	6.7025	1.9581	0.0433563
gga-miR-6631-5p	0.589725	27.4018	5.53808	2.40811e-10	TCONS_00019457	1.725	6.7025	1.9581	0.0433563
gga-miR-6701-3p	0.4202	0.01	-5.393	0.0234804	TCONS_00019457	1.725	6.7025	1.9581	0.0433563
gga-miR-1744-3p	43.4401	16.8653	-1.36497	0.0483435	TCONS_00020093	0.625	0.001	-9.28771	1.45e-06
gga-miR-34a-5p	10.367	3.6776	-1.49516	0.0326943	TCONS_00020093	0.625	0.001	-9.28771	1.45e-06
gga-miR-499-3p	2.28965	750.202	8.35601	4.73402e-29	TCONS_00020093	0.625	0.001	-9.28771	1.45e-06
gga-miR-129-5p	4.997	17.1925	1.78264	0.00147876	TCONS_00023003	0.205	0.02	-3.35755	0.0119225
gga-miR-1663-3p	2.3284	9.32708	2.00209	0.00161581	TCONS_00023003	0.205	0.02	-3.35755	0.0119225
gga-miR-1668-3p	2.85095	0.7518	-1.92302	0.0408783	TCONS_00023003	0.205	0.02	-3.35755	0.0119225
gga-miR-1747-3p	0.375525	0.01	-5.23084	0.0362551	TCONS_00023003	0.205	0.02	-3.35755	0.0119225
gga-miR-203a	1.88958	5.39515	1.5136	0.0163568	TCONS_00023003	0.205	0.02	-3.35755	0.0119225
gga-miR-221-5p	293.7	132.346	-1.15003	0.0298042	TCONS_00023003	0.205	0.02	-3.35755	0.0119225
gga-miR-31-5p	0.2275	1.87305	3.04145	0.0289953	TCONS_00023003	0.205	0.02	-3.35755	0.0119225
gga-miR-34a-5p	10.367	3.6776	-1.49516	0.0326943	TCONS_00023003	0.205	0.02	-3.35755	0.0119225
gga-miR-490-3p	0.91005	12.043	3.7261	0.000905199	TCONS_00023003	0.205	0.02	-3.35755	0.0119225
gga-let-7k-5p	439.269	1017.32	1.2116	0.00310363	TCONS_00027743	0.001	0.1375	7.10329	0.000190161
gga-miR-122-5p	1.09675	3.4407	1.64947	0.0268991	TCONS_00027743	0.001	0.1375	7.10329	0.000190161
gga-miR-129-1-3p	2.56878	9.8002	1.93173	0.00184891	TCONS_00027743	0.001	0.1375	7.10329	0.000190161
gga-miR-138-1-3p	0.01	0.2332	4.5435	0.0315491	TCONS_00027743	0.001	0.1375	7.10329	0.000190161
gga-miR-1668-3p	2.85095	0.7518	-1.92302	0.0408783	TCONS_00027743	0.001	0.1375	7.10329	0.000190161
gga-miR-196-1-3p	0.656725	332.562	8.98412	1.76881e-30	TCONS_00027743	0.001	0.1375	7.10329	0.000190161
gga-miR-200a-3p	6.45747	23.6706	1.87406	0.0163837	TCONS_00027743	0.001	0.1375	7.10329	0.000190161
gga-miR-203a	1.88958	5.39515	1.5136	0.0163568	TCONS_00027743	0.001	0.1375	7.10329	0.000190161
gga-miR-205c-5p	1.35343	0.1903	-2.83027	0.0433589	TCONS_00027743	0.001	0.1375	7.10329	0.000190161
gga-miR-221-5p	293.7	132.346	-1.15003	0.0298042	TCONS_00027743	0.001	0.1375	7.10329	0.000190161
gga-miR-31-5p	0.2275	1.87305	3.04145	0.0289953	TCONS_00027743	0.001	0.1375	7.10329	0.000190161
gga-miR-490-3p	0.91005	12.043	3.7261	0.000905199	TCONS_00027743	0.001	0.1375	7.10329	0.000190161
gga-miR-6631-5p	0.589725	27.4018	5.53808	2.40811e-10	TCONS_00027743	0.001	0.1375	7.10329	0.000190161
gga-miR-6660-3p	2.1168	0.2045	-3.37171	0.000997016	TCONS_00027743	0.001	0.1375	7.10329	0.000190161
gga-miR-10585-5p	4.8577	1.09167	-2.15373	0.0109363	TCONS_00028033	0.7825	3.6725	2.2306	0.0334694
gga-miR-122-5p	1.09675	3.4407	1.64947	0.0268991	TCONS_00028033	0.7825	3.6725	2.2306	0.0334694
gga-miR-129-1-3p	2.56878	9.8002	1.93173	0.00184891	TCONS_00028033	0.7825	3.6725	2.2306	0.0334694
gga-miR-129-5p	4.997	17.1925	1.78264	0.00147876	TCONS_00028033	0.7825	3.6725	2.2306	0.0334694
gga-miR-1744-3p	43.4401	16.8653	-1.36497	0.0483435	TCONS_00028033	0.7825	3.6725	2.2306	0.0334694
gga-miR-200a-3p	6.45747	23.6706	1.87406	0.0163837	TCONS_00028033	0.7825	3.6725	2.2306	0.0334694
gga-miR-205c-5p	1.35343	0.1903	-2.83027	0.0433589	TCONS_00028033	0.7825	3.6725	2.2306	0.0334694
gga-miR-221-5p	293.7	132.346	-1.15003	0.0298042	TCONS_00028033	0.7825	3.6725	2.2306	0.0334694
gga-miR-34a-5p	10.367	3.6776	-1.49516	0.0326943	TCONS_00028033	0.7825	3.6725	2.2306	0.0334694
gga-miR-499-5p	34.6428	9242.83	8.05963	2.6247e-26	TCONS_00028033	0.7825	3.6725	2.2306	0.0334694
gga-miR-6660-3p	2.1168	0.2045	-3.37171	0.000997016	TCONS_00028033	0.7825	3.6725	2.2306	0.0334694
gga-miR-10585-5p	4.8577	1.09167	-2.15373	0.0109363	TCONS_00032286	0.1875	0.001	-7.55075	0.0183921
gga-miR-153-3p	10.8158	24.5717	1.18385	0.0447502	TCONS_00032286	0.1875	0.001	-7.55075	0.0183921
gga-miR-1663-3p	2.3284	9.32708	2.00209	0.00161581	TCONS_00032286	0.1875	0.001	-7.55075	0.0183921
gga-miR-1b-3p	251.444	566.532	1.17192	0.00435322	TCONS_00032286	0.1875	0.001	-7.55075	0.0183921
gga-miR-200a-3p	6.45747	23.6706	1.87406	0.0163837	TCONS_00032286	0.1875	0.001	-7.55075	0.0183921
gga-miR-6553-3p	8.88767	0.63145	-3.81507	2.49305e-06	TCONS_00032286	0.1875	0.001	-7.55075	0.0183921
gga-miR-6660-3p	2.1168	0.2045	-3.37171	0.000997016	TCONS_00032286	0.1875	0.001	-7.55075	0.0183921
gga-miR-10585-5p	4.8577	1.09167	-2.15373	0.0109363	TCONS_00032287	0.395	0.001	-8.62571	0.000108785
gga-miR-138-1-3p	0.01	0.2332	4.5435	0.0315491	TCONS_00032287	0.395	0.001	-8.62571	0.000108785
gga-miR-153-3p	10.8158	24.5717	1.18385	0.0447502	TCONS_00032287	0.395	0.001	-8.62571	0.000108785
gga-miR-1663-3p	2.3284	9.32708	2.00209	0.00161581	TCONS_00032287	0.395	0.001	-8.62571	0.000108785
gga-miR-1b-3p	251.444	566.532	1.17192	0.00435322	TCONS_00032287	0.395	0.001	-8.62571	0.000108785
gga-miR-200a-3p	6.45747	23.6706	1.87406	0.0163837	TCONS_00032287	0.395	0.001	-8.62571	0.000108785
gga-miR-6553-3p	8.88767	0.63145	-3.81507	2.49305e-06	TCONS_00032287	0.395	0.001	-8.62571	0.000108785
gga-miR-6660-3p	2.1168	0.2045	-3.37171	0.000997016	TCONS_00032287	0.395	0.001	-8.62571	0.000108785
gga-miR-138-1-3p	0.01	0.2332	4.5435	0.0315491	TCONS_00033494	0.2175	0.02	-3.44294	0.0182365
gga-miR-153-3p	10.8158	24.5717	1.18385	0.0447502	TCONS_00033494	0.2175	0.02	-3.44294	0.0182365
gga-miR-1747-3p	0.375525	0.01	-5.23084	0.0362551	TCONS_00033494	0.2175	0.02	-3.44294	0.0182365
gga-miR-196-5p	35.1242	1239.47	5.14112	2.41112e-25	TCONS_00033494	0.2175	0.02	-3.44294	0.0182365
gga-miR-200a-3p	6.45747	23.6706	1.87406	0.0163837	TCONS_00033494	0.2175	0.02	-3.44294	0.0182365
gga-miR-205c-5p	1.35343	0.1903	-2.83027	0.0433589	TCONS_00033494	0.2175	0.02	-3.44294	0.0182365
gga-miR-499-3p	2.28965	750.202	8.35601	4.73402e-29	TCONS_00033494	0.2175	0.02	-3.44294	0.0182365
gga-miR-6660-3p	2.1168	0.2045	-3.37171	0.000997016	TCONS_00033494	0.2175	0.02	-3.44294	0.0182365
gga-miR-6701-3p	0.4202	0.01	-5.393	0.0234804	TCONS_00033494	0.2175	0.02	-3.44294	0.0182365
gga-miR-10585-5p	4.8577	1.09167	-2.15373	0.0109363	TCONS_00043029	4.6875	0.001	-12.1946	7.42e-15
gga-miR-129-5p	4.997	17.1925	1.78264	0.00147876	TCONS_00043029	4.6875	0.001	-12.1946	7.42e-15
gga-miR-138-1-3p	0.01	0.2332	4.5435	0.0315491	TCONS_00043029	4.6875	0.001	-12.1946	7.42e-15
gga-miR-1668-3p	2.85095	0.7518	-1.92302	0.0408783	TCONS_00043029	4.6875	0.001	-12.1946	7.42e-15
gga-miR-200a-3p	6.45747	23.6706	1.87406	0.0163837	TCONS_00043029	4.6875	0.001	-12.1946	7.42e-15
gga-miR-203a	1.88958	5.39515	1.5136	0.0163568	TCONS_00043029	4.6875	0.001	-12.1946	7.42e-15
gga-miR-205c-5p	1.35343	0.1903	-2.83027	0.0433589	TCONS_00043029	4.6875	0.001	-12.1946	7.42e-15
gga-miR-34a-5p	10.367	3.6776	-1.49516	0.0326943	TCONS_00043029	4.6875	0.001	-12.1946	7.42e-15
gga-miR-490-3p	0.91005	12.043	3.7261	0.000905199	TCONS_00043029	4.6875	0.001	-12.1946	7.42e-15
gga-miR-6631-5p	0.589725	27.4018	5.53808	2.40811e-10	TCONS_00043029	4.6875	0.001	-12.1946	7.42e-15
gga-miR-6660-3p	2.1168	0.2045	-3.37171	0.000997016	TCONS_00043029	4.6875	0.001	-12.1946	7.42e-15
gga-miR-10585-5p	4.8577	1.09167	-2.15373	0.0109363	TCONS_00043030	9.5675	0.225	-5.41015	5.08e-08
gga-miR-129-5p	4.997	17.1925	1.78264	0.00147876	TCONS_00043030	9.5675	0.225	-5.41015	5.08e-08
gga-miR-138-1-3p	0.01	0.2332	4.5435	0.0315491	TCONS_00043030	9.5675	0.225	-5.41015	5.08e-08
gga-miR-1668-3p	2.85095	0.7518	-1.92302	0.0408783	TCONS_00043030	9.5675	0.225	-5.41015	5.08e-08
gga-miR-200a-3p	6.45747	23.6706	1.87406	0.0163837	TCONS_00043030	9.5675	0.225	-5.41015	5.08e-08
gga-miR-203a	1.88958	5.39515	1.5136	0.0163568	TCONS_00043030	9.5675	0.225	-5.41015	5.08e-08
gga-miR-205c-5p	1.35343	0.1903	-2.83027	0.0433589	TCONS_00043030	9.5675	0.225	-5.41015	5.08e-08
gga-miR-34a-5p	10.367	3.6776	-1.49516	0.0326943	TCONS_00043030	9.5675	0.225	-5.41015	5.08e-08
gga-miR-490-3p	0.91005	12.043	3.7261	0.000905199	TCONS_00043030	9.5675	0.225	-5.41015	5.08e-08
gga-miR-6631-5p	0.589725	27.4018	5.53808	2.40811e-10	TCONS_00043030	9.5675	0.225	-5.41015	5.08e-08
gga-miR-6660-3p	2.1168	0.2045	-3.37171	0.000997016	TCONS_00043030	9.5675	0.225	-5.41015	5.08e-08
gga-let-7k-5p	439.269	1017.32	1.2116	0.00310363	TCONS_00045804	0.665	0.07	-3.24793	5.04e-05
gga-miR-122-5p	1.09675	3.4407	1.64947	0.0268991	TCONS_00045804	0.665	0.07	-3.24793	5.04e-05
gga-miR-12281-3p	0.114675	0.6322	2.46283	0.0447798	TCONS_00045804	0.665	0.07	-3.24793	5.04e-05
gga-miR-129-1-3p	2.56878	9.8002	1.93173	0.00184891	TCONS_00045804	0.665	0.07	-3.24793	5.04e-05
gga-miR-138-1-3p	0.01	0.2332	4.5435	0.0315491	TCONS_00045804	0.665	0.07	-3.24793	5.04e-05
gga-miR-1663-3p	2.3284	9.32708	2.00209	0.00161581	TCONS_00045804	0.665	0.07	-3.24793	5.04e-05
gga-miR-1668-3p	2.85095	0.7518	-1.92302	0.0408783	TCONS_00045804	0.665	0.07	-3.24793	5.04e-05
gga-miR-1744-3p	43.4401	16.8653	-1.36497	0.0483435	TCONS_00045804	0.665	0.07	-3.24793	5.04e-05
gga-miR-1754-5p	0.9395	0.045525	-4.36716	0.00779747	TCONS_00045804	0.665	0.07	-3.24793	5.04e-05
gga-miR-193a-3p	65.8742	17.8879	-1.88073	0.00386441	TCONS_00045804	0.665	0.07	-3.24793	5.04e-05
gga-miR-196-1-3p	0.656725	332.562	8.98412	1.76881e-30	TCONS_00045804	0.665	0.07	-3.24793	5.04e-05
gga-miR-200a-3p	6.45747	23.6706	1.87406	0.0163837	TCONS_00045804	0.665	0.07	-3.24793	5.04e-05
gga-miR-203a	1.88958	5.39515	1.5136	0.0163568	TCONS_00045804	0.665	0.07	-3.24793	5.04e-05
gga-miR-205c-5p	1.35343	0.1903	-2.83027	0.0433589	TCONS_00045804	0.665	0.07	-3.24793	5.04e-05
gga-miR-221-5p	293.7	132.346	-1.15003	0.0298042	TCONS_00045804	0.665	0.07	-3.24793	5.04e-05
gga-miR-31-5p	0.2275	1.87305	3.04145	0.0289953	TCONS_00045804	0.665	0.07	-3.24793	5.04e-05
gga-miR-34a-5p	10.367	3.6776	-1.49516	0.0326943	TCONS_00045804	0.665	0.07	-3.24793	5.04e-05
gga-miR-3523	29.254	61.3955	1.0695	0.0123338	TCONS_00045804	0.665	0.07	-3.24793	5.04e-05
gga-miR-490-3p	0.91005	12.043	3.7261	0.000905199	TCONS_00045804	0.665	0.07	-3.24793	5.04e-05
gga-miR-499-3p	2.28965	750.202	8.35601	4.73402e-29	TCONS_00045804	0.665	0.07	-3.24793	5.04e-05
gga-miR-10585-5p	4.8577	1.09167	-2.15373	0.0109363	TCONS_00046515	0.275	0.001	-8.10329	0.000581941
gga-miR-122-5p	1.09675	3.4407	1.64947	0.0268991	TCONS_00046515	0.275	0.001	-8.10329	0.000581941
gga-miR-12281-3p	0.114675	0.6322	2.46283	0.0447798	TCONS_00046515	0.275	0.001	-8.10329	0.000581941
gga-miR-129-1-3p	2.56878	9.8002	1.93173	0.00184891	TCONS_00046515	0.275	0.001	-8.10329	0.000581941
gga-miR-129-5p	4.997	17.1925	1.78264	0.00147876	TCONS_00046515	0.275	0.001	-8.10329	0.000581941
gga-miR-1754-5p	0.9395	0.045525	-4.36716	0.00779747	TCONS_00046515	0.275	0.001	-8.10329	0.000581941
gga-miR-193a-3p	65.8742	17.8879	-1.88073	0.00386441	TCONS_00046515	0.275	0.001	-8.10329	0.000581941
gga-miR-200a-3p	6.45747	23.6706	1.87406	0.0163837	TCONS_00046515	0.275	0.001	-8.10329	0.000581941
gga-miR-203a	1.88958	5.39515	1.5136	0.0163568	TCONS_00046515	0.275	0.001	-8.10329	0.000581941
gga-miR-205c-5p	1.35343	0.1903	-2.83027	0.0433589	TCONS_00046515	0.275	0.001	-8.10329	0.000581941
gga-miR-221-5p	293.7	132.346	-1.15003	0.0298042	TCONS_00046515	0.275	0.001	-8.10329	0.000581941
gga-miR-34a-5p	10.367	3.6776	-1.49516	0.0326943	TCONS_00046515	0.275	0.001	-8.10329	0.000581941
gga-miR-499-3p	2.28965	750.202	8.35601	4.73402e-29	TCONS_00046515	0.275	0.001	-8.10329	0.000581941
gga-miR-6660-3p	2.1168	0.2045	-3.37171	0.000997016	TCONS_00046515	0.275	0.001	-8.10329	0.000581941
gga-miR-6701-3p	0.4202	0.01	-5.393	0.0234804	TCONS_00046515	0.275	0.001	-8.10329	0.000581941
gga-miR-10c-3p	6.95435	14.7014	1.07997	0.0293796	TCONS_00047359	0.0225	0.27	3.58496	0.0405445
gga-miR-129-1-3p	2.56878	9.8002	1.93173	0.00184891	TCONS_00047359	0.0225	0.27	3.58496	0.0405445
gga-miR-129-5p	4.997	17.1925	1.78264	0.00147876	TCONS_00047359	0.0225	0.27	3.58496	0.0405445
gga-miR-138-1-3p	0.01	0.2332	4.5435	0.0315491	TCONS_00047359	0.0225	0.27	3.58496	0.0405445
gga-miR-1663-3p	2.3284	9.32708	2.00209	0.00161581	TCONS_00047359	0.0225	0.27	3.58496	0.0405445
gga-miR-1668-3p	2.85095	0.7518	-1.92302	0.0408783	TCONS_00047359	0.0225	0.27	3.58496	0.0405445
gga-miR-1744-3p	43.4401	16.8653	-1.36497	0.0483435	TCONS_00047359	0.0225	0.27	3.58496	0.0405445
gga-miR-1754-5p	0.9395	0.045525	-4.36716	0.00779747	TCONS_00047359	0.0225	0.27	3.58496	0.0405445
gga-miR-196-5p	35.1242	1239.47	5.14112	2.41112e-25	TCONS_00047359	0.0225	0.27	3.58496	0.0405445
gga-miR-1b-3p	251.444	566.532	1.17192	0.00435322	TCONS_00047359	0.0225	0.27	3.58496	0.0405445
gga-miR-200a-3p	6.45747	23.6706	1.87406	0.0163837	TCONS_00047359	0.0225	0.27	3.58496	0.0405445
gga-miR-203a	1.88958	5.39515	1.5136	0.0163568	TCONS_00047359	0.0225	0.27	3.58496	0.0405445
gga-miR-205c-5p	1.35343	0.1903	-2.83027	0.0433589	TCONS_00047359	0.0225	0.27	3.58496	0.0405445
gga-miR-31-5p	0.2275	1.87305	3.04145	0.0289953	TCONS_00047359	0.0225	0.27	3.58496	0.0405445
gga-miR-34a-5p	10.367	3.6776	-1.49516	0.0326943	TCONS_00047359	0.0225	0.27	3.58496	0.0405445
gga-miR-490-3p	0.91005	12.043	3.7261	0.000905199	TCONS_00047359	0.0225	0.27	3.58496	0.0405445
gga-miR-499-3p	2.28965	750.202	8.35601	4.73402e-29	TCONS_00047359	0.0225	0.27	3.58496	0.0405445
gga-miR-6631-5p	0.589725	27.4018	5.53808	2.40811e-10	TCONS_00047359	0.0225	0.27	3.58496	0.0405445
gga-miR-6660-3p	2.1168	0.2045	-3.37171	0.000997016	TCONS_00047359	0.0225	0.27	3.58496	0.0405445
gga-miR-6701-3p	0.4202	0.01	-5.393	0.0234804	TCONS_00047359	0.0225	0.27	3.58496	0.0405445
gga-miR-10585-5p	4.8577	1.09167	-2.15373	0.0109363	TCONS_00047697	15.7075	4.5825	-1.77725	0.00154251
gga-miR-122-5p	1.09675	3.4407	1.64947	0.0268991	TCONS_00047697	15.7075	4.5825	-1.77725	0.00154251
gga-miR-129-5p	4.997	17.1925	1.78264	0.00147876	TCONS_00047697	15.7075	4.5825	-1.77725	0.00154251
gga-miR-138-1-3p	0.01	0.2332	4.5435	0.0315491	TCONS_00047697	15.7075	4.5825	-1.77725	0.00154251
gga-miR-153-3p	10.8158	24.5717	1.18385	0.0447502	TCONS_00047697	15.7075	4.5825	-1.77725	0.00154251
gga-miR-1731-5p	3.82145	0.928475	-2.04119	0.0319046	TCONS_00047697	15.7075	4.5825	-1.77725	0.00154251
gga-miR-196-1-3p	0.656725	332.562	8.98412	1.76881e-30	TCONS_00047697	15.7075	4.5825	-1.77725	0.00154251
gga-miR-200a-3p	6.45747	23.6706	1.87406	0.0163837	TCONS_00047697	15.7075	4.5825	-1.77725	0.00154251
gga-miR-200b-3p	0.9089	4.97048	2.45119	0.0147751	TCONS_00047697	15.7075	4.5825	-1.77725	0.00154251
gga-miR-203a	1.88958	5.39515	1.5136	0.0163568	TCONS_00047697	15.7075	4.5825	-1.77725	0.00154251
gga-miR-205c-5p	1.35343	0.1903	-2.83027	0.0433589	TCONS_00047697	15.7075	4.5825	-1.77725	0.00154251
gga-miR-6660-3p	2.1168	0.2045	-3.37171	0.000997016	TCONS_00047697	15.7075	4.5825	-1.77725	0.00154251
gga-miR-6701-3p	0.4202	0.01	-5.393	0.0234804	TCONS_00047697	15.7075	4.5825	-1.77725	0.00154251
gga-miR-10585-5p	4.8577	1.09167	-2.15373	0.0109363	TCONS_00048767	0.4575	0.0175	-4.70834	0.00448559
gga-miR-1668-3p	2.85095	0.7518	-1.92302	0.0408783	TCONS_00048767	0.4575	0.0175	-4.70834	0.00448559
gga-miR-200b-3p	0.9089	4.97048	2.45119	0.0147751	TCONS_00048767	0.4575	0.0175	-4.70834	0.00448559
gga-miR-6631-5p	0.589725	27.4018	5.53808	2.40811e-10	TCONS_00048767	0.4575	0.0175	-4.70834	0.00448559
gga-miR-6660-3p	2.1168	0.2045	-3.37171	0.000997016	TCONS_00048767	0.4575	0.0175	-4.70834	0.00448559
gga-miR-6631-5p	0.589725	27.4018	5.53808	2.40811e-10	TCONS_00050357	1.4125	0.3275	-2.10868	0.0213676
gga-let-7k-5p	439.269	1017.32	1.2116	0.00310363	TCONS_00051108	0.001	0.0975	6.60733	0.0215455
gga-miR-122-5p	1.09675	3.4407	1.64947	0.0268991	TCONS_00051108	0.001	0.0975	6.60733	0.0215455
gga-miR-126-3p	5025.42	10744	1.09622	0.00211784	TCONS_00051108	0.001	0.0975	6.60733	0.0215455
gga-miR-129-1-3p	2.56878	9.8002	1.93173	0.00184891	TCONS_00051108	0.001	0.0975	6.60733	0.0215455
gga-miR-129-5p	4.997	17.1925	1.78264	0.00147876	TCONS_00051108	0.001	0.0975	6.60733	0.0215455
gga-miR-138-1-3p	0.01	0.2332	4.5435	0.0315491	TCONS_00051108	0.001	0.0975	6.60733	0.0215455
gga-miR-153-3p	10.8158	24.5717	1.18385	0.0447502	TCONS_00051108	0.001	0.0975	6.60733	0.0215455
gga-miR-1663-3p	2.3284	9.32708	2.00209	0.00161581	TCONS_00051108	0.001	0.0975	6.60733	0.0215455
gga-miR-1668-3p	2.85095	0.7518	-1.92302	0.0408783	TCONS_00051108	0.001	0.0975	6.60733	0.0215455
gga-miR-1744-3p	43.4401	16.8653	-1.36497	0.0483435	TCONS_00051108	0.001	0.0975	6.60733	0.0215455
gga-miR-1b-3p	251.444	566.532	1.17192	0.00435322	TCONS_00051108	0.001	0.0975	6.60733	0.0215455
gga-miR-200a-3p	6.45747	23.6706	1.87406	0.0163837	TCONS_00051108	0.001	0.0975	6.60733	0.0215455
gga-miR-203a	1.88958	5.39515	1.5136	0.0163568	TCONS_00051108	0.001	0.0975	6.60733	0.0215455
gga-miR-205c-5p	1.35343	0.1903	-2.83027	0.0433589	TCONS_00051108	0.001	0.0975	6.60733	0.0215455
gga-miR-221-5p	293.7	132.346	-1.15003	0.0298042	TCONS_00051108	0.001	0.0975	6.60733	0.0215455
gga-miR-490-3p	0.91005	12.043	3.7261	0.000905199	TCONS_00051108	0.001	0.0975	6.60733	0.0215455
gga-miR-499-3p	2.28965	750.202	8.35601	4.73402e-29	TCONS_00051108	0.001	0.0975	6.60733	0.0215455
gga-miR-6631-5p	0.589725	27.4018	5.53808	2.40811e-10	TCONS_00051108	0.001	0.0975	6.60733	0.0215455
gga-miR-6660-3p	2.1168	0.2045	-3.37171	0.000997016	TCONS_00051108	0.001	0.0975	6.60733	0.0215455
gga-miR-6701-3p	0.4202	0.01	-5.393	0.0234804	TCONS_00051108	0.001	0.0975	6.60733	0.0215455
gga-miR-10585-5p	4.8577	1.09167	-2.15373	0.0109363	TCONS_00052649	1.3975	0.09	-3.95678	5.59e-08
gga-miR-122-5p	1.09675	3.4407	1.64947	0.0268991	TCONS_00052649	1.3975	0.09	-3.95678	5.59e-08
gga-miR-12281-3p	0.114675	0.6322	2.46283	0.0447798	TCONS_00052649	1.3975	0.09	-3.95678	5.59e-08
gga-miR-129-1-3p	2.56878	9.8002	1.93173	0.00184891	TCONS_00052649	1.3975	0.09	-3.95678	5.59e-08
gga-miR-129-5p	4.997	17.1925	1.78264	0.00147876	TCONS_00052649	1.3975	0.09	-3.95678	5.59e-08
gga-miR-153-3p	10.8158	24.5717	1.18385	0.0447502	TCONS_00052649	1.3975	0.09	-3.95678	5.59e-08
gga-miR-1731-5p	3.82145	0.928475	-2.04119	0.0319046	TCONS_00052649	1.3975	0.09	-3.95678	5.59e-08
gga-miR-1747-3p	0.375525	0.01	-5.23084	0.0362551	TCONS_00052649	1.3975	0.09	-3.95678	5.59e-08
gga-miR-196-1-3p	0.656725	332.562	8.98412	1.76881e-30	TCONS_00052649	1.3975	0.09	-3.95678	5.59e-08
gga-miR-196-5p	35.1242	1239.47	5.14112	2.41112e-25	TCONS_00052649	1.3975	0.09	-3.95678	5.59e-08
gga-miR-1b-3p	251.444	566.532	1.17192	0.00435322	TCONS_00052649	1.3975	0.09	-3.95678	5.59e-08
gga-miR-200a-3p	6.45747	23.6706	1.87406	0.0163837	TCONS_00052649	1.3975	0.09	-3.95678	5.59e-08
gga-miR-200b-3p	0.9089	4.97048	2.45119	0.0147751	TCONS_00052649	1.3975	0.09	-3.95678	5.59e-08
gga-miR-203a	1.88958	5.39515	1.5136	0.0163568	TCONS_00052649	1.3975	0.09	-3.95678	5.59e-08
gga-miR-221-5p	293.7	132.346	-1.15003	0.0298042	TCONS_00052649	1.3975	0.09	-3.95678	5.59e-08
gga-miR-31-5p	0.2275	1.87305	3.04145	0.0289953	TCONS_00052649	1.3975	0.09	-3.95678	5.59e-08
gga-miR-490-3p	0.91005	12.043	3.7261	0.000905199	TCONS_00052649	1.3975	0.09	-3.95678	5.59e-08
gga-miR-499-3p	2.28965	750.202	8.35601	4.73402e-29	TCONS_00052649	1.3975	0.09	-3.95678	5.59e-08
gga-miR-499-5p	34.6428	9242.83	8.05963	2.6247e-26	TCONS_00052649	1.3975	0.09	-3.95678	5.59e-08
gga-miR-6631-5p	0.589725	27.4018	5.53808	2.40811e-10	TCONS_00052649	1.3975	0.09	-3.95678	5.59e-08
gga-miR-6701-3p	0.4202	0.01	-5.393	0.0234804	TCONS_00052649	1.3975	0.09	-3.95678	5.59e-08
gga-miR-10585-5p	4.8577	1.09167	-2.15373	0.0109363	TCONS_00057212	0.03	0.001	-4.90689	0.0037895
gga-miR-122-5p	1.09675	3.4407	1.64947	0.0268991	TCONS_00057212	0.03	0.001	-4.90689	0.0037895
gga-miR-12281-3p	0.114675	0.6322	2.46283	0.0447798	TCONS_00057212	0.03	0.001	-4.90689	0.0037895
gga-miR-129-1-3p	2.56878	9.8002	1.93173	0.00184891	TCONS_00057212	0.03	0.001	-4.90689	0.0037895
gga-miR-138-1-3p	0.01	0.2332	4.5435	0.0315491	TCONS_00057212	0.03	0.001	-4.90689	0.0037895
gga-miR-1663-3p	2.3284	9.32708	2.00209	0.00161581	TCONS_00057212	0.03	0.001	-4.90689	0.0037895
gga-miR-1668-3p	2.85095	0.7518	-1.92302	0.0408783	TCONS_00057212	0.03	0.001	-4.90689	0.0037895
gga-miR-1744-3p	43.4401	16.8653	-1.36497	0.0483435	TCONS_00057212	0.03	0.001	-4.90689	0.0037895
gga-miR-1754-5p	0.9395	0.045525	-4.36716	0.00779747	TCONS_00057212	0.03	0.001	-4.90689	0.0037895
gga-miR-193a-3p	65.8742	17.8879	-1.88073	0.00386441	TCONS_00057212	0.03	0.001	-4.90689	0.0037895
gga-miR-196-1-3p	0.656725	332.562	8.98412	1.76881e-30	TCONS_00057212	0.03	0.001	-4.90689	0.0037895
gga-miR-200a-3p	6.45747	23.6706	1.87406	0.0163837	TCONS_00057212	0.03	0.001	-4.90689	0.0037895
gga-miR-200b-3p	0.9089	4.97048	2.45119	0.0147751	TCONS_00057212	0.03	0.001	-4.90689	0.0037895
gga-miR-205c-5p	1.35343	0.1903	-2.83027	0.0433589	TCONS_00057212	0.03	0.001	-4.90689	0.0037895
gga-miR-221-5p	293.7	132.346	-1.15003	0.0298042	TCONS_00057212	0.03	0.001	-4.90689	0.0037895
gga-miR-34a-5p	10.367	3.6776	-1.49516	0.0326943	TCONS_00057212	0.03	0.001	-4.90689	0.0037895
gga-miR-6660-3p	2.1168	0.2045	-3.37171	0.000997016	TCONS_00057212	0.03	0.001	-4.90689	0.0037895
gga-miR-6701-3p	0.4202	0.01	-5.393	0.0234804	TCONS_00057212	0.03	0.001	-4.90689	0.0037895
gga-miR-129-1-3p	2.56878	9.8002	1.93173	0.00184891	TCONS_00059188	0.87	0.001	-9.76487	1.51e-06
gga-miR-129-5p	4.997	17.1925	1.78264	0.00147876	TCONS_00059188	0.87	0.001	-9.76487	1.51e-06
gga-miR-138-1-3p	0.01	0.2332	4.5435	0.0315491	TCONS_00059188	0.87	0.001	-9.76487	1.51e-06
gga-miR-1663-3p	2.3284	9.32708	2.00209	0.00161581	TCONS_00059188	0.87	0.001	-9.76487	1.51e-06
gga-miR-1668-3p	2.85095	0.7518	-1.92302	0.0408783	TCONS_00059188	0.87	0.001	-9.76487	1.51e-06
gga-miR-1731-5p	3.82145	0.928475	-2.04119	0.0319046	TCONS_00059188	0.87	0.001	-9.76487	1.51e-06
gga-miR-200b-3p	0.9089	4.97048	2.45119	0.0147751	TCONS_00059188	0.87	0.001	-9.76487	1.51e-06
gga-miR-203a	1.88958	5.39515	1.5136	0.0163568	TCONS_00059188	0.87	0.001	-9.76487	1.51e-06
gga-miR-34a-5p	10.367	3.6776	-1.49516	0.0326943	TCONS_00059188	0.87	0.001	-9.76487	1.51e-06
gga-miR-6631-5p	0.589725	27.4018	5.53808	2.40811e-10	TCONS_00059188	0.87	0.001	-9.76487	1.51e-06
gga-miR-6660-3p	2.1168	0.2045	-3.37171	0.000997016	TCONS_00059188	0.87	0.001	-9.76487	1.51e-06
gga-miR-1668-3p	2.85095	0.7518	-1.92302	0.0408783	TCONS_00059699	0.08	0.8	3.32193	0.0124511
gga-miR-1754-5p	0.9395	0.045525	-4.36716	0.00779747	TCONS_00059699	0.08	0.8	3.32193	0.0124511
gga-miR-34a-5p	10.367	3.6776	-1.49516	0.0326943	TCONS_00059699	0.08	0.8	3.32193	0.0124511
gga-miR-490-3p	0.91005	12.043	3.7261	0.000905199	TCONS_00059699	0.08	0.8	3.32193	0.0124511
gga-miR-6631-5p	0.589725	27.4018	5.53808	2.40811e-10	TCONS_00059699	0.08	0.8	3.32193	0.0124511
gga-miR-6660-3p	2.1168	0.2045	-3.37171	0.000997016	TCONS_00059699	0.08	0.8	3.32193	0.0124511
gga-miR-129-1-3p	2.56878	9.8002	1.93173	0.00184891	TCONS_00066264	3.1075	0.75	-2.05079	0.00427544
gga-miR-1668-3p	2.85095	0.7518	-1.92302	0.0408783	TCONS_00066264	3.1075	0.75	-2.05079	0.00427544
gga-miR-1754-5p	0.9395	0.045525	-4.36716	0.00779747	TCONS_00066264	3.1075	0.75	-2.05079	0.00427544
gga-miR-122-5p	1.09675	3.4407	1.64947	0.0268991	TCONS_00070734	0.23	0.001	-7.84549	3.28e-05
gga-miR-129-5p	4.997	17.1925	1.78264	0.00147876	TCONS_00070734	0.23	0.001	-7.84549	3.28e-05
gga-miR-1747-3p	0.375525	0.01	-5.23084	0.0362551	TCONS_00070734	0.23	0.001	-7.84549	3.28e-05
gga-miR-200a-3p	6.45747	23.6706	1.87406	0.0163837	TCONS_00070734	0.23	0.001	-7.84549	3.28e-05
gga-miR-490-3p	0.91005	12.043	3.7261	0.000905199	TCONS_00070734	0.23	0.001	-7.84549	3.28e-05
gga-miR-6631-5p	0.589725	27.4018	5.53808	2.40811e-10	TCONS_00070734	0.23	0.001	-7.84549	3.28e-05
gga-miR-6660-3p	2.1168	0.2045	-3.37171	0.000997016	TCONS_00070734	0.23	0.001	-7.84549	3.28e-05
gga-miR-153-3p	10.8158	24.5717	1.18385	0.0447502	TCONS_00071476	1.0275	9.23	3.16719	0.00444046
gga-miR-153-3p	10.8158	24.5717	1.18385	0.0447502	TCONS_00071477	1.0275	9.23	3.16719	0.00444046
gga-miR-138-1-3p	0.01	0.2332	4.5435	0.0315491	TCONS_00079197	1.0275	9.23	3.16719	0.00444046
gga-miR-1668-3p	2.85095	0.7518	-1.92302	0.0408783	TCONS_00079197	1.0275	9.23	3.16719	0.00444046
gga-miR-1747-3p	0.375525	0.01	-5.23084	0.0362551	TCONS_00079197	1.0275	9.23	3.16719	0.00444046
gga-miR-205c-5p	1.35343	0.1903	-2.83027	0.0433589	TCONS_00079197	1.0275	9.23	3.16719	0.00444046
gga-miR-34a-5p	10.367	3.6776	-1.49516	0.0326943	TCONS_00079197	1.0275	9.23	3.16719	0.00444046
gga-miR-6631-5p	0.589725	27.4018	5.53808	2.40811e-10	TCONS_00079197	1.0275	9.23	3.16719	0.00444046
gga-miR-1663-3p	2.3284	9.32708	2.00209	0.00161581	TCONS_00081939	1.6625	0.2525	-2.719	0.000135426
gga-miR-1747-3p	0.375525	0.01	-5.23084	0.0362551	TCONS_00081939	1.6625	0.2525	-2.719	0.000135426
gga-miR-1b-3p	251.444	566.532	1.17192	0.00435322	TCONS_00081939	1.6625	0.2525	-2.719	0.000135426
gga-miR-129-5p	4.997	17.1925	1.78264	0.00147876	XR_001463328.1	0.185	0.001	-7.53138	0.0118692
gga-miR-138-1-3p	0.01	0.2332	4.5435	0.0315491	XR_001463328.1	0.185	0.001	-7.53138	0.0118692
gga-miR-1663-3p	2.3284	9.32708	2.00209	0.00161581	XR_001463328.1	0.185	0.001	-7.53138	0.0118692
gga-miR-1731-5p	3.82145	0.928475	-2.04119	0.0319046	XR_001463328.1	0.185	0.001	-7.53138	0.0118692
gga-miR-6553-3p	8.88767	0.63145	-3.81507	2.49305e-06	XR_001463328.1	0.185	0.001	-7.53138	0.0118692
gga-miR-6631-5p	0.589725	27.4018	5.53808	2.40811e-10	XR_001463328.1	0.185	0.001	-7.53138	0.0118692
gga-miR-10585-5p	4.8577	1.09167	-2.15373	0.0109363	XR_001464100.2	0.1875	0.001	-7.55075	0.00483316
gga-miR-138-1-3p	0.01	0.2332	4.5435	0.0315491	XR_001464100.2	0.1875	0.001	-7.55075	0.00483316
gga-miR-153-3p	10.8158	24.5717	1.18385	0.0447502	XR_001464100.2	0.1875	0.001	-7.55075	0.00483316
gga-miR-1663-3p	2.3284	9.32708	2.00209	0.00161581	XR_001464100.2	0.1875	0.001	-7.55075	0.00483316
gga-miR-1668-3p	2.85095	0.7518	-1.92302	0.0408783	XR_001464100.2	0.1875	0.001	-7.55075	0.00483316
gga-miR-1744-3p	43.4401	16.8653	-1.36497	0.0483435	XR_001464100.2	0.1875	0.001	-7.55075	0.00483316
gga-miR-193a-3p	65.8742	17.8879	-1.88073	0.00386441	XR_001464100.2	0.1875	0.001	-7.55075	0.00483316
gga-miR-196-1-3p	0.656725	332.562	8.98412	1.76881e-30	XR_001464100.2	0.1875	0.001	-7.55075	0.00483316
gga-miR-1b-3p	251.444	566.532	1.17192	0.00435322	XR_001464100.2	0.1875	0.001	-7.55075	0.00483316
gga-miR-200a-3p	6.45747	23.6706	1.87406	0.0163837	XR_001464100.2	0.1875	0.001	-7.55075	0.00483316
gga-miR-200b-3p	0.9089	4.97048	2.45119	0.0147751	XR_001464100.2	0.1875	0.001	-7.55075	0.00483316
gga-miR-203a	1.88958	5.39515	1.5136	0.0163568	XR_001464100.2	0.1875	0.001	-7.55075	0.00483316
gga-miR-205c-5p	1.35343	0.1903	-2.83027	0.0433589	XR_001464100.2	0.1875	0.001	-7.55075	0.00483316
gga-miR-490-3p	0.91005	12.043	3.7261	0.000905199	XR_001464100.2	0.1875	0.001	-7.55075	0.00483316
gga-miR-499-3p	2.28965	750.202	8.35601	4.73402e-29	XR_001464100.2	0.1875	0.001	-7.55075	0.00483316
gga-miR-499-5p	34.6428	9242.83	8.05963	2.6247e-26	XR_001464100.2	0.1875	0.001	-7.55075	0.00483316
gga-miR-6631-5p	0.589725	27.4018	5.53808	2.40811e-10	XR_001464100.2	0.1875	0.001	-7.55075	0.00483316
gga-miR-6660-3p	2.1168	0.2045	-3.37171	0.000997016	XR_001464100.2	0.1875	0.001	-7.55075	0.00483316
gga-miR-6701-3p	0.4202	0.01	-5.393	0.0234804	XR_001464100.2	0.1875	0.001	-7.55075	0.00483316
gga-let-7k-5p	439.269	1017.32	1.2116	0.00310363	XR_001464361.2	0.001	0.055	5.78136	0.0258453
gga-miR-129-1-3p	2.56878	9.8002	1.93173	0.00184891	XR_001464361.2	0.001	0.055	5.78136	0.0258453
gga-miR-138-1-3p	0.01	0.2332	4.5435	0.0315491	XR_001464361.2	0.001	0.055	5.78136	0.0258453
gga-miR-1668-3p	2.85095	0.7518	-1.92302	0.0408783	XR_001464361.2	0.001	0.055	5.78136	0.0258453
gga-miR-1731-5p	3.82145	0.928475	-2.04119	0.0319046	XR_001464361.2	0.001	0.055	5.78136	0.0258453
gga-miR-1744-3p	43.4401	16.8653	-1.36497	0.0483435	XR_001464361.2	0.001	0.055	5.78136	0.0258453
gga-miR-200a-3p	6.45747	23.6706	1.87406	0.0163837	XR_001464361.2	0.001	0.055	5.78136	0.0258453
gga-miR-200b-3p	0.9089	4.97048	2.45119	0.0147751	XR_001464361.2	0.001	0.055	5.78136	0.0258453
gga-miR-203a	1.88958	5.39515	1.5136	0.0163568	XR_001464361.2	0.001	0.055	5.78136	0.0258453
gga-miR-205c-5p	1.35343	0.1903	-2.83027	0.0433589	XR_001464361.2	0.001	0.055	5.78136	0.0258453
gga-miR-221-5p	293.7	132.346	-1.15003	0.0298042	XR_001464361.2	0.001	0.055	5.78136	0.0258453
gga-miR-31-5p	0.2275	1.87305	3.04145	0.0289953	XR_001464361.2	0.001	0.055	5.78136	0.0258453
gga-miR-34a-5p	10.367	3.6776	-1.49516	0.0326943	XR_001464361.2	0.001	0.055	5.78136	0.0258453
gga-miR-499-3p	2.28965	750.202	8.35601	4.73402e-29	XR_001464361.2	0.001	0.055	5.78136	0.0258453
gga-miR-499-5p	34.6428	9242.83	8.05963	2.6247e-26	XR_001464361.2	0.001	0.055	5.78136	0.0258453
gga-miR-1668-3p	2.85095	0.7518	-1.92302	0.0408783	XR_001464715.2	1.4825	0.0725	-4.35391	0.00273585
gga-miR-1747-3p	0.375525	0.01	-5.23084	0.0362551	XR_001464715.2	1.4825	0.0725	-4.35391	0.00273585
gga-miR-205c-5p	1.35343	0.1903	-2.83027	0.0433589	XR_001464715.2	1.4825	0.0725	-4.35391	0.00273585
gga-miR-1668-3p	2.85095	0.7518	-1.92302	0.0408783	XR_001464716.2	1.965	0.1375	-3.83703	0.000843634
gga-miR-1747-3p	0.375525	0.01	-5.23084	0.0362551	XR_001464716.2	1.965	0.1375	-3.83703	0.000843634
gga-miR-205c-5p	1.35343	0.1903	-2.83027	0.0433589	XR_001464716.2	1.965	0.1375	-3.83703	0.000843634
gga-let-7k-5p	439.269	1017.32	1.2116	0.00310363	XR_001464857.2	0.0875	0.001	-6.45121	0.0112065
gga-miR-10585-5p	4.8577	1.09167	-2.15373	0.0109363	XR_001464857.2	0.0875	0.001	-6.45121	0.0112065
gga-miR-122-5p	1.09675	3.4407	1.64947	0.0268991	XR_001464857.2	0.0875	0.001	-6.45121	0.0112065
gga-miR-126-3p	5025.42	10744	1.09622	0.00211784	XR_001464857.2	0.0875	0.001	-6.45121	0.0112065
gga-miR-129-1-3p	2.56878	9.8002	1.93173	0.00184891	XR_001464857.2	0.0875	0.001	-6.45121	0.0112065
gga-miR-138-1-3p	0.01	0.2332	4.5435	0.0315491	XR_001464857.2	0.0875	0.001	-6.45121	0.0112065
gga-miR-153-3p	10.8158	24.5717	1.18385	0.0447502	XR_001464857.2	0.0875	0.001	-6.45121	0.0112065
gga-miR-1663-3p	2.3284	9.32708	2.00209	0.00161581	XR_001464857.2	0.0875	0.001	-6.45121	0.0112065
gga-miR-1668-3p	2.85095	0.7518	-1.92302	0.0408783	XR_001464857.2	0.0875	0.001	-6.45121	0.0112065
gga-miR-1747-3p	0.375525	0.01	-5.23084	0.0362551	XR_001464857.2	0.0875	0.001	-6.45121	0.0112065
gga-miR-196-1-3p	0.656725	332.562	8.98412	1.76881e-30	XR_001464857.2	0.0875	0.001	-6.45121	0.0112065
gga-miR-196-5p	35.1242	1239.47	5.14112	2.41112e-25	XR_001464857.2	0.0875	0.001	-6.45121	0.0112065
gga-miR-1b-3p	251.444	566.532	1.17192	0.00435322	XR_001464857.2	0.0875	0.001	-6.45121	0.0112065
gga-miR-200b-3p	0.9089	4.97048	2.45119	0.0147751	XR_001464857.2	0.0875	0.001	-6.45121	0.0112065
gga-miR-203a	1.88958	5.39515	1.5136	0.0163568	XR_001464857.2	0.0875	0.001	-6.45121	0.0112065
gga-miR-205c-5p	1.35343	0.1903	-2.83027	0.0433589	XR_001464857.2	0.0875	0.001	-6.45121	0.0112065
gga-miR-34a-5p	10.367	3.6776	-1.49516	0.0326943	XR_001464857.2	0.0875	0.001	-6.45121	0.0112065
gga-miR-499-5p	34.6428	9242.83	8.05963	2.6247e-26	XR_001464857.2	0.0875	0.001	-6.45121	0.0112065
gga-miR-6631-5p	0.589725	27.4018	5.53808	2.40811e-10	XR_001464857.2	0.0875	0.001	-6.45121	0.0112065
gga-miR-6660-3p	2.1168	0.2045	-3.37171	0.000997016	XR_001464857.2	0.0875	0.001	-6.45121	0.0112065
gga-miR-129-5p	4.997	17.1925	1.78264	0.00147876	XR_001464891.2	0.1875	0.001	-7.55075	0.0229226
gga-miR-138-1-3p	0.01	0.2332	4.5435	0.0315491	XR_001464891.2	0.1875	0.001	-7.55075	0.0229226
gga-miR-153-3p	10.8158	24.5717	1.18385	0.0447502	XR_001464891.2	0.1875	0.001	-7.55075	0.0229226
gga-miR-196-1-3p	0.656725	332.562	8.98412	1.76881e-30	XR_001464891.2	0.1875	0.001	-7.55075	0.0229226
gga-miR-203a	1.88958	5.39515	1.5136	0.0163568	XR_001464891.2	0.1875	0.001	-7.55075	0.0229226
gga-miR-6631-5p	0.589725	27.4018	5.53808	2.40811e-10	XR_001464891.2	0.1875	0.001	-7.55075	0.0229226
gga-miR-10585-5p	4.8577	1.09167	-2.15373	0.0109363	XR_001465052.2	0.0925	0.001	-6.53138	0.00381437
gga-miR-12281-3p	0.114675	0.6322	2.46283	0.0447798	XR_001465052.2	0.0925	0.001	-6.53138	0.00381437
gga-miR-129-1-3p	2.56878	9.8002	1.93173	0.00184891	XR_001465052.2	0.0925	0.001	-6.53138	0.00381437
gga-miR-129-5p	4.997	17.1925	1.78264	0.00147876	XR_001465052.2	0.0925	0.001	-6.53138	0.00381437
gga-miR-1731-5p	3.82145	0.928475	-2.04119	0.0319046	XR_001465052.2	0.0925	0.001	-6.53138	0.00381437
gga-miR-1744-3p	43.4401	16.8653	-1.36497	0.0483435	XR_001465052.2	0.0925	0.001	-6.53138	0.00381437
gga-miR-1747-3p	0.375525	0.01	-5.23084	0.0362551	XR_001465052.2	0.0925	0.001	-6.53138	0.00381437
gga-miR-196-1-3p	0.656725	332.562	8.98412	1.76881e-30	XR_001465052.2	0.0925	0.001	-6.53138	0.00381437
gga-miR-1b-3p	251.444	566.532	1.17192	0.00435322	XR_001465052.2	0.0925	0.001	-6.53138	0.00381437
gga-miR-200a-3p	6.45747	23.6706	1.87406	0.0163837	XR_001465052.2	0.0925	0.001	-6.53138	0.00381437
gga-miR-34a-5p	10.367	3.6776	-1.49516	0.0326943	XR_001465052.2	0.0925	0.001	-6.53138	0.00381437
gga-miR-499-3p	2.28965	750.202	8.35601	4.73402e-29	XR_001465052.2	0.0925	0.001	-6.53138	0.00381437
gga-miR-6631-5p	0.589725	27.4018	5.53808	2.40811e-10	XR_001465052.2	0.0925	0.001	-6.53138	0.00381437
gga-miR-6660-3p	2.1168	0.2045	-3.37171	0.000997016	XR_001465052.2	0.0925	0.001	-6.53138	0.00381437
gga-miR-10585-5p	4.8577	1.09167	-2.15373	0.0109363	XR_001465055.2	0.001	0.14	7.12928	0.00224981
gga-miR-12281-3p	0.114675	0.6322	2.46283	0.0447798	XR_001465055.2	0.001	0.14	7.12928	0.00224981
gga-miR-129-1-3p	2.56878	9.8002	1.93173	0.00184891	XR_001465055.2	0.001	0.14	7.12928	0.00224981
gga-miR-129-5p	4.997	17.1925	1.78264	0.00147876	XR_001465055.2	0.001	0.14	7.12928	0.00224981
gga-miR-1731-5p	3.82145	0.928475	-2.04119	0.0319046	XR_001465055.2	0.001	0.14	7.12928	0.00224981
gga-miR-1744-3p	43.4401	16.8653	-1.36497	0.0483435	XR_001465055.2	0.001	0.14	7.12928	0.00224981
gga-miR-1747-3p	0.375525	0.01	-5.23084	0.0362551	XR_001465055.2	0.001	0.14	7.12928	0.00224981
gga-miR-196-1-3p	0.656725	332.562	8.98412	1.76881e-30	XR_001465055.2	0.001	0.14	7.12928	0.00224981
gga-miR-1b-3p	251.444	566.532	1.17192	0.00435322	XR_001465055.2	0.001	0.14	7.12928	0.00224981
gga-miR-200a-3p	6.45747	23.6706	1.87406	0.0163837	XR_001465055.2	0.001	0.14	7.12928	0.00224981
gga-miR-34a-5p	10.367	3.6776	-1.49516	0.0326943	XR_001465055.2	0.001	0.14	7.12928	0.00224981
gga-miR-499-3p	2.28965	750.202	8.35601	4.73402e-29	XR_001465055.2	0.001	0.14	7.12928	0.00224981
gga-miR-6631-5p	0.589725	27.4018	5.53808	2.40811e-10	XR_001465055.2	0.001	0.14	7.12928	0.00224981
gga-miR-6660-3p	2.1168	0.2045	-3.37171	0.000997016	XR_001465055.2	0.001	0.14	7.12928	0.00224981
gga-let-7k-5p	439.269	1017.32	1.2116	0.00310363	XR_001465093.2	0.6975	0.095	-2.87619	9.43e-05
gga-miR-126-3p	5025.42	10744	1.09622	0.00211784	XR_001465093.2	0.6975	0.095	-2.87619	9.43e-05
gga-miR-129-1-3p	2.56878	9.8002	1.93173	0.00184891	XR_001465093.2	0.6975	0.095	-2.87619	9.43e-05
gga-miR-138-1-3p	0.01	0.2332	4.5435	0.0315491	XR_001465093.2	0.6975	0.095	-2.87619	9.43e-05
gga-miR-1663-3p	2.3284	9.32708	2.00209	0.00161581	XR_001465093.2	0.6975	0.095	-2.87619	9.43e-05
gga-miR-1668-3p	2.85095	0.7518	-1.92302	0.0408783	XR_001465093.2	0.6975	0.095	-2.87619	9.43e-05
gga-miR-1754-5p	0.9395	0.045525	-4.36716	0.00779747	XR_001465093.2	0.6975	0.095	-2.87619	9.43e-05
gga-miR-31-5p	0.2275	1.87305	3.04145	0.0289953	XR_001465093.2	0.6975	0.095	-2.87619	9.43e-05
gga-miR-34a-5p	10.367	3.6776	-1.49516	0.0326943	XR_001465093.2	0.6975	0.095	-2.87619	9.43e-05
gga-miR-499-5p	34.6428	9242.83	8.05963	2.6247e-26	XR_001465093.2	0.6975	0.095	-2.87619	9.43e-05
gga-miR-6631-5p	0.589725	27.4018	5.53808	2.40811e-10	XR_001465093.2	0.6975	0.095	-2.87619	9.43e-05
gga-let-7k-5p	439.269	1017.32	1.2116	0.00310363	XR_001465113.2	0.001	0.1725	7.43045	0.0339299
gga-miR-129-5p	4.997	17.1925	1.78264	0.00147876	XR_001465113.2	0.001	0.1725	7.43045	0.0339299
gga-miR-138-1-3p	0.01	0.2332	4.5435	0.0315491	XR_001465113.2	0.001	0.1725	7.43045	0.0339299
gga-miR-1668-3p	2.85095	0.7518	-1.92302	0.0408783	XR_001465113.2	0.001	0.1725	7.43045	0.0339299
gga-miR-1731-5p	3.82145	0.928475	-2.04119	0.0319046	XR_001465113.2	0.001	0.1725	7.43045	0.0339299
gga-miR-1754-5p	0.9395	0.045525	-4.36716	0.00779747	XR_001465113.2	0.001	0.1725	7.43045	0.0339299
gga-miR-196-1-3p	0.656725	332.562	8.98412	1.76881e-30	XR_001465113.2	0.001	0.1725	7.43045	0.0339299
gga-miR-196-5p	35.1242	1239.47	5.14112	2.41112e-25	XR_001465113.2	0.001	0.1725	7.43045	0.0339299
gga-miR-200b-3p	0.9089	4.97048	2.45119	0.0147751	XR_001465113.2	0.001	0.1725	7.43045	0.0339299
gga-miR-221-5p	293.7	132.346	-1.15003	0.0298042	XR_001465113.2	0.001	0.1725	7.43045	0.0339299
gga-miR-499-3p	2.28965	750.202	8.35601	4.73402e-29	XR_001465113.2	0.001	0.1725	7.43045	0.0339299
gga-miR-6631-5p	0.589725	27.4018	5.53808	2.40811e-10	XR_001465113.2	0.001	0.1725	7.43045	0.0339299
gga-miR-6660-3p	2.1168	0.2045	-3.37171	0.000997016	XR_001465113.2	0.001	0.1725	7.43045	0.0339299
gga-miR-10585-5p	4.8577	1.09167	-2.15373	0.0109363	XR_001465186.1	0.055	0.001	-5.78136	0.0199877
gga-miR-122-5p	1.09675	3.4407	1.64947	0.0268991	XR_001465186.1	0.055	0.001	-5.78136	0.0199877
gga-miR-153-3p	10.8158	24.5717	1.18385	0.0447502	XR_001465186.1	0.055	0.001	-5.78136	0.0199877
gga-miR-1668-3p	2.85095	0.7518	-1.92302	0.0408783	XR_001465186.1	0.055	0.001	-5.78136	0.0199877
gga-miR-1747-3p	0.375525	0.01	-5.23084	0.0362551	XR_001465186.1	0.055	0.001	-5.78136	0.0199877
gga-miR-200a-3p	6.45747	23.6706	1.87406	0.0163837	XR_001465186.1	0.055	0.001	-5.78136	0.0199877
gga-miR-200b-3p	0.9089	4.97048	2.45119	0.0147751	XR_001465186.1	0.055	0.001	-5.78136	0.0199877
gga-miR-203a	1.88958	5.39515	1.5136	0.0163568	XR_001465186.1	0.055	0.001	-5.78136	0.0199877
gga-miR-205c-5p	1.35343	0.1903	-2.83027	0.0433589	XR_001465186.1	0.055	0.001	-5.78136	0.0199877
gga-miR-31-5p	0.2275	1.87305	3.04145	0.0289953	XR_001465186.1	0.055	0.001	-5.78136	0.0199877
gga-miR-34a-5p	10.367	3.6776	-1.49516	0.0326943	XR_001465186.1	0.055	0.001	-5.78136	0.0199877
gga-miR-6631-5p	0.589725	27.4018	5.53808	2.40811e-10	XR_001465186.1	0.055	0.001	-5.78136	0.0199877
gga-miR-6660-3p	2.1168	0.2045	-3.37171	0.000997016	XR_001465186.1	0.055	0.001	-5.78136	0.0199877
gga-miR-1731-5p	3.82145	0.928475	-2.04119	0.0319046	XR_001465419.2	0.001	0.6225	9.28193	5.27e-08
gga-miR-196-1-3p	0.656725	332.562	8.98412	1.76881e-30	XR_001465419.2	0.001	0.6225	9.28193	5.27e-08
gga-miR-1b-3p	251.444	566.532	1.17192	0.00435322	XR_001465419.2	0.001	0.6225	9.28193	5.27e-08
gga-miR-200a-3p	6.45747	23.6706	1.87406	0.0163837	XR_001465419.2	0.001	0.6225	9.28193	5.27e-08
gga-miR-203a	1.88958	5.39515	1.5136	0.0163568	XR_001465419.2	0.001	0.6225	9.28193	5.27e-08
gga-miR-205c-5p	1.35343	0.1903	-2.83027	0.0433589	XR_001465419.2	0.001	0.6225	9.28193	5.27e-08
gga-miR-499-5p	34.6428	9242.83	8.05963	2.6247e-26	XR_001465419.2	0.001	0.6225	9.28193	5.27e-08
gga-miR-6631-5p	0.589725	27.4018	5.53808	2.40811e-10	XR_001465419.2	0.001	0.6225	9.28193	5.27e-08
gga-miR-6660-3p	2.1168	0.2045	-3.37171	0.000997016	XR_001465419.2	0.001	0.6225	9.28193	5.27e-08
gga-let-7k-5p	439.269	1017.32	1.2116	0.00310363	XR_001465464.2	0.225	0.045	-2.32193	0.00712885
gga-miR-129-1-3p	2.56878	9.8002	1.93173	0.00184891	XR_001465464.2	0.225	0.045	-2.32193	0.00712885
gga-miR-129-5p	4.997	17.1925	1.78264	0.00147876	XR_001465464.2	0.225	0.045	-2.32193	0.00712885
gga-miR-138-1-3p	0.01	0.2332	4.5435	0.0315491	XR_001465464.2	0.225	0.045	-2.32193	0.00712885
gga-miR-153-3p	10.8158	24.5717	1.18385	0.0447502	XR_001465464.2	0.225	0.045	-2.32193	0.00712885
gga-miR-1668-3p	2.85095	0.7518	-1.92302	0.0408783	XR_001465464.2	0.225	0.045	-2.32193	0.00712885
gga-miR-1747-3p	0.375525	0.01	-5.23084	0.0362551	XR_001465464.2	0.225	0.045	-2.32193	0.00712885
gga-miR-196-1-3p	0.656725	332.562	8.98412	1.76881e-30	XR_001465464.2	0.225	0.045	-2.32193	0.00712885
gga-miR-196-5p	35.1242	1239.47	5.14112	2.41112e-25	XR_001465464.2	0.225	0.045	-2.32193	0.00712885
gga-miR-1b-3p	251.444	566.532	1.17192	0.00435322	XR_001465464.2	0.225	0.045	-2.32193	0.00712885
gga-miR-200a-3p	6.45747	23.6706	1.87406	0.0163837	XR_001465464.2	0.225	0.045	-2.32193	0.00712885
gga-miR-200b-3p	0.9089	4.97048	2.45119	0.0147751	XR_001465464.2	0.225	0.045	-2.32193	0.00712885
gga-miR-203a	1.88958	5.39515	1.5136	0.0163568	XR_001465464.2	0.225	0.045	-2.32193	0.00712885
gga-miR-205c-5p	1.35343	0.1903	-2.83027	0.0433589	XR_001465464.2	0.225	0.045	-2.32193	0.00712885
gga-miR-221-5p	293.7	132.346	-1.15003	0.0298042	XR_001465464.2	0.225	0.045	-2.32193	0.00712885
gga-miR-31-5p	0.2275	1.87305	3.04145	0.0289953	XR_001465464.2	0.225	0.045	-2.32193	0.00712885
gga-miR-34a-5p	10.367	3.6776	-1.49516	0.0326943	XR_001465464.2	0.225	0.045	-2.32193	0.00712885
gga-miR-490-3p	0.91005	12.043	3.7261	0.000905199	XR_001465464.2	0.225	0.045	-2.32193	0.00712885
gga-miR-499-3p	2.28965	750.202	8.35601	4.73402e-29	XR_001465464.2	0.225	0.045	-2.32193	0.00712885
gga-miR-499-5p	34.6428	9242.83	8.05963	2.6247e-26	XR_001465464.2	0.225	0.045	-2.32193	0.00712885
gga-miR-6631-5p	0.589725	27.4018	5.53808	2.40811e-10	XR_001465464.2	0.225	0.045	-2.32193	0.00712885
gga-miR-6701-3p	0.4202	0.01	-5.393	0.0234804	XR_001465464.2	0.225	0.045	-2.32193	0.00712885
gga-miR-10585-5p	4.8577	1.09167	-2.15373	0.0109363	XR_001465542.2	0.001	0.1125	6.81378	0.000760797
gga-miR-129-5p	4.997	17.1925	1.78264	0.00147876	XR_001465542.2	0.001	0.1125	6.81378	0.000760797
gga-miR-153-3p	10.8158	24.5717	1.18385	0.0447502	XR_001465542.2	0.001	0.1125	6.81378	0.000760797
gga-miR-1663-3p	2.3284	9.32708	2.00209	0.00161581	XR_001465542.2	0.001	0.1125	6.81378	0.000760797
gga-miR-1668-3p	2.85095	0.7518	-1.92302	0.0408783	XR_001465542.2	0.001	0.1125	6.81378	0.000760797
gga-miR-1744-3p	43.4401	16.8653	-1.36497	0.0483435	XR_001465542.2	0.001	0.1125	6.81378	0.000760797
gga-miR-1747-3p	0.375525	0.01	-5.23084	0.0362551	XR_001465542.2	0.001	0.1125	6.81378	0.000760797
gga-miR-200a-3p	6.45747	23.6706	1.87406	0.0163837	XR_001465542.2	0.001	0.1125	6.81378	0.000760797
gga-miR-205c-5p	1.35343	0.1903	-2.83027	0.0433589	XR_001465542.2	0.001	0.1125	6.81378	0.000760797
gga-miR-34a-5p	10.367	3.6776	-1.49516	0.0326943	XR_001465542.2	0.001	0.1125	6.81378	0.000760797
gga-miR-499-3p	2.28965	750.202	8.35601	4.73402e-29	XR_001465542.2	0.001	0.1125	6.81378	0.000760797
gga-miR-6631-5p	0.589725	27.4018	5.53808	2.40811e-10	XR_001465542.2	0.001	0.1125	6.81378	0.000760797
gga-miR-6660-3p	2.1168	0.2045	-3.37171	0.000997016	XR_001465542.2	0.001	0.1125	6.81378	0.000760797
gga-let-7k-5p	439.269	1017.32	1.2116	0.00310363	XR_001465724.2	0.03	0.001	-4.90689	0.0236508
gga-miR-10585-5p	4.8577	1.09167	-2.15373	0.0109363	XR_001465724.2	0.03	0.001	-4.90689	0.0236508
gga-miR-122-5p	1.09675	3.4407	1.64947	0.0268991	XR_001465724.2	0.03	0.001	-4.90689	0.0236508
gga-miR-129-5p	4.997	17.1925	1.78264	0.00147876	XR_001465724.2	0.03	0.001	-4.90689	0.0236508
gga-miR-153-3p	10.8158	24.5717	1.18385	0.0447502	XR_001465724.2	0.03	0.001	-4.90689	0.0236508
gga-miR-1668-3p	2.85095	0.7518	-1.92302	0.0408783	XR_001465724.2	0.03	0.001	-4.90689	0.0236508
gga-miR-1731-5p	3.82145	0.928475	-2.04119	0.0319046	XR_001465724.2	0.03	0.001	-4.90689	0.0236508
gga-miR-1744-3p	43.4401	16.8653	-1.36497	0.0483435	XR_001465724.2	0.03	0.001	-4.90689	0.0236508
gga-miR-1747-3p	0.375525	0.01	-5.23084	0.0362551	XR_001465724.2	0.03	0.001	-4.90689	0.0236508
gga-miR-1754-5p	0.9395	0.045525	-4.36716	0.00779747	XR_001465724.2	0.03	0.001	-4.90689	0.0236508
gga-miR-196-1-3p	0.656725	332.562	8.98412	1.76881e-30	XR_001465724.2	0.03	0.001	-4.90689	0.0236508
gga-miR-196-5p	35.1242	1239.47	5.14112	2.41112e-25	XR_001465724.2	0.03	0.001	-4.90689	0.0236508
gga-miR-200a-3p	6.45747	23.6706	1.87406	0.0163837	XR_001465724.2	0.03	0.001	-4.90689	0.0236508
gga-miR-200b-3p	0.9089	4.97048	2.45119	0.0147751	XR_001465724.2	0.03	0.001	-4.90689	0.0236508
gga-miR-203a	1.88958	5.39515	1.5136	0.0163568	XR_001465724.2	0.03	0.001	-4.90689	0.0236508
gga-miR-31-5p	0.2275	1.87305	3.04145	0.0289953	XR_001465724.2	0.03	0.001	-4.90689	0.0236508
gga-miR-34a-5p	10.367	3.6776	-1.49516	0.0326943	XR_001465724.2	0.03	0.001	-4.90689	0.0236508
gga-miR-499-5p	34.6428	9242.83	8.05963	2.6247e-26	XR_001465724.2	0.03	0.001	-4.90689	0.0236508
gga-miR-6631-5p	0.589725	27.4018	5.53808	2.40811e-10	XR_001465724.2	0.03	0.001	-4.90689	0.0236508
gga-miR-6660-3p	2.1168	0.2045	-3.37171	0.000997016	XR_001465724.2	0.03	0.001	-4.90689	0.0236508
gga-miR-10585-5p	4.8577	1.09167	-2.15373	0.0109363	XR_001465741.2	0.4775	0.005	-6.57743	4.3e-06
gga-miR-12281-3p	0.114675	0.6322	2.46283	0.0447798	XR_001465741.2	0.4775	0.005	-6.57743	4.3e-06
gga-miR-129-1-3p	2.56878	9.8002	1.93173	0.00184891	XR_001465741.2	0.4775	0.005	-6.57743	4.3e-06
gga-miR-138-1-3p	0.01	0.2332	4.5435	0.0315491	XR_001465741.2	0.4775	0.005	-6.57743	4.3e-06
gga-miR-1663-3p	2.3284	9.32708	2.00209	0.00161581	XR_001465741.2	0.4775	0.005	-6.57743	4.3e-06
gga-miR-1744-3p	43.4401	16.8653	-1.36497	0.0483435	XR_001465741.2	0.4775	0.005	-6.57743	4.3e-06
gga-miR-205c-5p	1.35343	0.1903	-2.83027	0.0433589	XR_001465741.2	0.4775	0.005	-6.57743	4.3e-06
gga-let-7k-5p	439.269	1017.32	1.2116	0.00310363	XR_001465796.2	0.0575	2.1575	5.22965	6.79e-05
gga-miR-10c-3p	6.95435	14.7014	1.07997	0.0293796	XR_001465796.2	0.0575	2.1575	5.22965	6.79e-05
gga-miR-122-5p	1.09675	3.4407	1.64947	0.0268991	XR_001465796.2	0.0575	2.1575	5.22965	6.79e-05
gga-miR-138-1-3p	0.01	0.2332	4.5435	0.0315491	XR_001465796.2	0.0575	2.1575	5.22965	6.79e-05
gga-miR-1668-3p	2.85095	0.7518	-1.92302	0.0408783	XR_001465796.2	0.0575	2.1575	5.22965	6.79e-05
gga-miR-1731-5p	3.82145	0.928475	-2.04119	0.0319046	XR_001465796.2	0.0575	2.1575	5.22965	6.79e-05
gga-miR-196-5p	35.1242	1239.47	5.14112	2.41112e-25	XR_001465796.2	0.0575	2.1575	5.22965	6.79e-05
gga-miR-203a	1.88958	5.39515	1.5136	0.0163568	XR_001465796.2	0.0575	2.1575	5.22965	6.79e-05
gga-miR-153-3p	10.8158	24.5717	1.18385	0.0447502	XR_001466199.2	0.001	0.1875	7.55075	0.00312619
gga-miR-1668-3p	2.85095	0.7518	-1.92302	0.0408783	XR_001466199.2	0.001	0.1875	7.55075	0.00312619
gga-miR-1754-5p	0.9395	0.045525	-4.36716	0.00779747	XR_001466199.2	0.001	0.1875	7.55075	0.00312619
gga-miR-196-1-3p	0.656725	332.562	8.98412	1.76881e-30	XR_001466199.2	0.001	0.1875	7.55075	0.00312619
gga-miR-1b-3p	251.444	566.532	1.17192	0.00435322	XR_001466199.2	0.001	0.1875	7.55075	0.00312619
gga-miR-221-5p	293.7	132.346	-1.15003	0.0298042	XR_001466199.2	0.001	0.1875	7.55075	0.00312619
gga-miR-499-3p	2.28965	750.202	8.35601	4.73402e-29	XR_001466199.2	0.001	0.1875	7.55075	0.00312619
gga-miR-499-5p	34.6428	9242.83	8.05963	2.6247e-26	XR_001466199.2	0.001	0.1875	7.55075	0.00312619
gga-miR-6631-5p	0.589725	27.4018	5.53808	2.40811e-10	XR_001466199.2	0.001	0.1875	7.55075	0.00312619
gga-miR-6701-3p	0.4202	0.01	-5.393	0.0234804	XR_001466199.2	0.001	0.1875	7.55075	0.00312619
gga-miR-122-5p	1.09675	3.4407	1.64947	0.0268991	XR_001466515.2	0.001	0.17	7.40939	0.0009206
gga-miR-12281-3p	0.114675	0.6322	2.46283	0.0447798	XR_001466515.2	0.001	0.17	7.40939	0.0009206
gga-miR-129-5p	4.997	17.1925	1.78264	0.00147876	XR_001466515.2	0.001	0.17	7.40939	0.0009206
gga-miR-138-1-3p	0.01	0.2332	4.5435	0.0315491	XR_001466515.2	0.001	0.17	7.40939	0.0009206
gga-miR-1663-3p	2.3284	9.32708	2.00209	0.00161581	XR_001466515.2	0.001	0.17	7.40939	0.0009206
gga-miR-1668-3p	2.85095	0.7518	-1.92302	0.0408783	XR_001466515.2	0.001	0.17	7.40939	0.0009206
gga-miR-1731-5p	3.82145	0.928475	-2.04119	0.0319046	XR_001466515.2	0.001	0.17	7.40939	0.0009206
gga-miR-1747-3p	0.375525	0.01	-5.23084	0.0362551	XR_001466515.2	0.001	0.17	7.40939	0.0009206
gga-miR-193a-3p	65.8742	17.8879	-1.88073	0.00386441	XR_001466515.2	0.001	0.17	7.40939	0.0009206
gga-miR-1b-3p	251.444	566.532	1.17192	0.00435322	XR_001466515.2	0.001	0.17	7.40939	0.0009206
gga-miR-200a-3p	6.45747	23.6706	1.87406	0.0163837	XR_001466515.2	0.001	0.17	7.40939	0.0009206
gga-miR-200b-3p	0.9089	4.97048	2.45119	0.0147751	XR_001466515.2	0.001	0.17	7.40939	0.0009206
gga-miR-203a	1.88958	5.39515	1.5136	0.0163568	XR_001466515.2	0.001	0.17	7.40939	0.0009206
gga-miR-205c-5p	1.35343	0.1903	-2.83027	0.0433589	XR_001466515.2	0.001	0.17	7.40939	0.0009206
gga-miR-34a-5p	10.367	3.6776	-1.49516	0.0326943	XR_001466515.2	0.001	0.17	7.40939	0.0009206
gga-miR-499-3p	2.28965	750.202	8.35601	4.73402e-29	XR_001466515.2	0.001	0.17	7.40939	0.0009206
gga-miR-6631-5p	0.589725	27.4018	5.53808	2.40811e-10	XR_001466515.2	0.001	0.17	7.40939	0.0009206
gga-miR-6660-3p	2.1168	0.2045	-3.37171	0.000997016	XR_001466515.2	0.001	0.17	7.40939	0.0009206
gga-miR-6701-3p	0.4202	0.01	-5.393	0.0234804	XR_001466515.2	0.001	0.17	7.40939	0.0009206
gga-let-7k-5p	439.269	1017.32	1.2116	0.00310363	XR_001466539.2	0.7025	0.13	-2.43399	0.0114922
gga-miR-1668-3p	2.85095	0.7518	-1.92302	0.0408783	XR_001466539.2	0.7025	0.13	-2.43399	0.0114922
gga-miR-196-5p	35.1242	1239.47	5.14112	2.41112e-25	XR_001466539.2	0.7025	0.13	-2.43399	0.0114922
gga-miR-1b-3p	251.444	566.532	1.17192	0.00435322	XR_001466539.2	0.7025	0.13	-2.43399	0.0114922
gga-miR-200a-3p	6.45747	23.6706	1.87406	0.0163837	XR_001466539.2	0.7025	0.13	-2.43399	0.0114922
gga-miR-499-3p	2.28965	750.202	8.35601	4.73402e-29	XR_001466539.2	0.7025	0.13	-2.43399	0.0114922
gga-miR-6660-3p	2.1168	0.2045	-3.37171	0.000997016	XR_001466539.2	0.7025	0.13	-2.43399	0.0114922
gga-miR-10585-5p	4.8577	1.09167	-2.15373	0.0109363	XR_001467017.2	0.6125	0.025	-4.61471	0.00631302
gga-miR-138-1-3p	0.01	0.2332	4.5435	0.0315491	XR_001467017.2	0.6125	0.025	-4.61471	0.00631302
gga-miR-153-3p	10.8158	24.5717	1.18385	0.0447502	XR_001467017.2	0.6125	0.025	-4.61471	0.00631302
gga-miR-1668-3p	2.85095	0.7518	-1.92302	0.0408783	XR_001467017.2	0.6125	0.025	-4.61471	0.00631302
gga-miR-205c-5p	1.35343	0.1903	-2.83027	0.0433589	XR_001467017.2	0.6125	0.025	-4.61471	0.00631302
gga-miR-6631-5p	0.589725	27.4018	5.53808	2.40811e-10	XR_001467017.2	0.6125	0.025	-4.61471	0.00631302
gga-miR-129-1-3p	2.56878	9.8002	1.93173	0.00184891	XR_001467287.2	0.415	0.01	-5.37504	1.34e-05
gga-miR-129-5p	4.997	17.1925	1.78264	0.00147876	XR_001467287.2	0.415	0.01	-5.37504	1.34e-05
gga-miR-1668-3p	2.85095	0.7518	-1.92302	0.0408783	XR_001467287.2	0.415	0.01	-5.37504	1.34e-05
gga-miR-1754-5p	0.9395	0.045525	-4.36716	0.00779747	XR_001467287.2	0.415	0.01	-5.37504	1.34e-05
gga-miR-200a-3p	6.45747	23.6706	1.87406	0.0163837	XR_001467287.2	0.415	0.01	-5.37504	1.34e-05
gga-miR-200b-3p	0.9089	4.97048	2.45119	0.0147751	XR_001467287.2	0.415	0.01	-5.37504	1.34e-05
gga-miR-499-5p	34.6428	9242.83	8.05963	2.6247e-26	XR_001467287.2	0.415	0.01	-5.37504	1.34e-05
gga-miR-6631-5p	0.589725	27.4018	5.53808	2.40811e-10	XR_001467287.2	0.415	0.01	-5.37504	1.34e-05
gga-miR-10585-5p	4.8577	1.09167	-2.15373	0.0109363	XR_001467509.2	3.5825	0.065	-5.78438	0.000112216
gga-miR-129-5p	4.997	17.1925	1.78264	0.00147876	XR_001467509.2	3.5825	0.065	-5.78438	0.000112216
gga-miR-138-1-3p	0.01	0.2332	4.5435	0.0315491	XR_001467509.2	3.5825	0.065	-5.78438	0.000112216
gga-miR-1668-3p	2.85095	0.7518	-1.92302	0.0408783	XR_001467509.2	3.5825	0.065	-5.78438	0.000112216
gga-miR-200a-3p	6.45747	23.6706	1.87406	0.0163837	XR_001467509.2	3.5825	0.065	-5.78438	0.000112216
gga-miR-203a	1.88958	5.39515	1.5136	0.0163568	XR_001467509.2	3.5825	0.065	-5.78438	0.000112216
gga-miR-205c-5p	1.35343	0.1903	-2.83027	0.0433589	XR_001467509.2	3.5825	0.065	-5.78438	0.000112216
gga-miR-34a-5p	10.367	3.6776	-1.49516	0.0326943	XR_001467509.2	3.5825	0.065	-5.78438	0.000112216
gga-miR-490-3p	0.91005	12.043	3.7261	0.000905199	XR_001467509.2	3.5825	0.065	-5.78438	0.000112216
gga-miR-6631-5p	0.589725	27.4018	5.53808	2.40811e-10	XR_001467509.2	3.5825	0.065	-5.78438	0.000112216
gga-miR-6660-3p	2.1168	0.2045	-3.37171	0.000997016	XR_001467509.2	3.5825	0.065	-5.78438	0.000112216
gga-let-7k-5p	439.269	1017.32	1.2116	0.00310363	XR_001467511.2	0.675	0.0575	-3.55325	0.0234042
gga-miR-129-5p	4.997	17.1925	1.78264	0.00147876	XR_001467511.2	0.675	0.0575	-3.55325	0.0234042
gga-miR-196-5p	35.1242	1239.47	5.14112	2.41112e-25	XR_001467511.2	0.675	0.0575	-3.55325	0.0234042
gga-miR-205c-5p	1.35343	0.1903	-2.83027	0.0433589	XR_001467511.2	0.675	0.0575	-3.55325	0.0234042
gga-miR-34a-5p	10.367	3.6776	-1.49516	0.0326943	XR_001467511.2	0.675	0.0575	-3.55325	0.0234042
gga-miR-490-3p	0.91005	12.043	3.7261	0.000905199	XR_001467511.2	0.675	0.0575	-3.55325	0.0234042
gga-miR-122-5p	1.09675	3.4407	1.64947	0.0268991	XR_001467683.2	1.7875	0.255	-2.80937	0.000179739
gga-miR-129-1-3p	2.56878	9.8002	1.93173	0.00184891	XR_001467683.2	1.7875	0.255	-2.80937	0.000179739
gga-miR-129-5p	4.997	17.1925	1.78264	0.00147876	XR_001467683.2	1.7875	0.255	-2.80937	0.000179739
gga-miR-1557	1.58858	0.01	-7.31159	4.02646e-05	XR_001467683.2	1.7875	0.255	-2.80937	0.000179739
gga-miR-1663-3p	2.3284	9.32708	2.00209	0.00161581	XR_001467683.2	1.7875	0.255	-2.80937	0.000179739
gga-miR-1668-3p	2.85095	0.7518	-1.92302	0.0408783	XR_001467683.2	1.7875	0.255	-2.80937	0.000179739
gga-miR-1747-3p	0.375525	0.01	-5.23084	0.0362551	XR_001467683.2	1.7875	0.255	-2.80937	0.000179739
gga-miR-196-5p	35.1242	1239.47	5.14112	2.41112e-25	XR_001467683.2	1.7875	0.255	-2.80937	0.000179739
gga-miR-34a-5p	10.367	3.6776	-1.49516	0.0326943	XR_001467683.2	1.7875	0.255	-2.80937	0.000179739
gga-miR-499-5p	34.6428	9242.83	8.05963	2.6247e-26	XR_001467683.2	1.7875	0.255	-2.80937	0.000179739
gga-miR-6631-5p	0.589725	27.4018	5.53808	2.40811e-10	XR_001467683.2	1.7875	0.255	-2.80937	0.000179739
gga-let-7k-5p	439.269	1017.32	1.2116	0.00310363	XR_001467713.2	0.0175	0.001	-4.12928	0.0263693
gga-miR-10585-5p	4.8577	1.09167	-2.15373	0.0109363	XR_001467713.2	0.0175	0.001	-4.12928	0.0263693
gga-miR-122-5p	1.09675	3.4407	1.64947	0.0268991	XR_001467713.2	0.0175	0.001	-4.12928	0.0263693
gga-miR-129-1-3p	2.56878	9.8002	1.93173	0.00184891	XR_001467713.2	0.0175	0.001	-4.12928	0.0263693
gga-miR-129-5p	4.997	17.1925	1.78264	0.00147876	XR_001467713.2	0.0175	0.001	-4.12928	0.0263693
gga-miR-138-1-3p	0.01	0.2332	4.5435	0.0315491	XR_001467713.2	0.0175	0.001	-4.12928	0.0263693
gga-miR-153-3p	10.8158	24.5717	1.18385	0.0447502	XR_001467713.2	0.0175	0.001	-4.12928	0.0263693
gga-miR-1663-3p	2.3284	9.32708	2.00209	0.00161581	XR_001467713.2	0.0175	0.001	-4.12928	0.0263693
gga-miR-1668-3p	2.85095	0.7518	-1.92302	0.0408783	XR_001467713.2	0.0175	0.001	-4.12928	0.0263693
gga-miR-1731-5p	3.82145	0.928475	-2.04119	0.0319046	XR_001467713.2	0.0175	0.001	-4.12928	0.0263693
gga-miR-1744-3p	43.4401	16.8653	-1.36497	0.0483435	XR_001467713.2	0.0175	0.001	-4.12928	0.0263693
gga-miR-1747-3p	0.375525	0.01	-5.23084	0.0362551	XR_001467713.2	0.0175	0.001	-4.12928	0.0263693
gga-miR-1754-5p	0.9395	0.045525	-4.36716	0.00779747	XR_001467713.2	0.0175	0.001	-4.12928	0.0263693
gga-miR-193a-3p	65.8742	17.8879	-1.88073	0.00386441	XR_001467713.2	0.0175	0.001	-4.12928	0.0263693
gga-miR-196-5p	35.1242	1239.47	5.14112	2.41112e-25	XR_001467713.2	0.0175	0.001	-4.12928	0.0263693
gga-miR-1b-3p	251.444	566.532	1.17192	0.00435322	XR_001467713.2	0.0175	0.001	-4.12928	0.0263693
gga-miR-200a-3p	6.45747	23.6706	1.87406	0.0163837	XR_001467713.2	0.0175	0.001	-4.12928	0.0263693
gga-miR-200b-3p	0.9089	4.97048	2.45119	0.0147751	XR_001467713.2	0.0175	0.001	-4.12928	0.0263693
gga-miR-203a	1.88958	5.39515	1.5136	0.0163568	XR_001467713.2	0.0175	0.001	-4.12928	0.0263693
gga-miR-221-5p	293.7	132.346	-1.15003	0.0298042	XR_001467713.2	0.0175	0.001	-4.12928	0.0263693
gga-miR-31-5p	0.2275	1.87305	3.04145	0.0289953	XR_001467713.2	0.0175	0.001	-4.12928	0.0263693
gga-miR-34a-5p	10.367	3.6776	-1.49516	0.0326943	XR_001467713.2	0.0175	0.001	-4.12928	0.0263693
gga-miR-499-3p	2.28965	750.202	8.35601	4.73402e-29	XR_001467713.2	0.0175	0.001	-4.12928	0.0263693
gga-miR-6631-5p	0.589725	27.4018	5.53808	2.40811e-10	XR_001467713.2	0.0175	0.001	-4.12928	0.0263693
gga-miR-6660-3p	2.1168	0.2045	-3.37171	0.000997016	XR_001467713.2	0.0175	0.001	-4.12928	0.0263693
gga-let-7k-5p	439.269	1017.32	1.2116	0.00310363	XR_001467769.2	0.065	0.0025	-4.70044	0.000263038
gga-miR-122-5p	1.09675	3.4407	1.64947	0.0268991	XR_001467769.2	0.065	0.0025	-4.70044	0.000263038
gga-miR-12281-3p	0.114675	0.6322	2.46283	0.0447798	XR_001467769.2	0.065	0.0025	-4.70044	0.000263038
gga-miR-129-1-3p	2.56878	9.8002	1.93173	0.00184891	XR_001467769.2	0.065	0.0025	-4.70044	0.000263038
gga-miR-138-1-3p	0.01	0.2332	4.5435	0.0315491	XR_001467769.2	0.065	0.0025	-4.70044	0.000263038
gga-miR-1663-3p	2.3284	9.32708	2.00209	0.00161581	XR_001467769.2	0.065	0.0025	-4.70044	0.000263038
gga-miR-1668-3p	2.85095	0.7518	-1.92302	0.0408783	XR_001467769.2	0.065	0.0025	-4.70044	0.000263038
gga-miR-1744-3p	43.4401	16.8653	-1.36497	0.0483435	XR_001467769.2	0.065	0.0025	-4.70044	0.000263038
gga-miR-1747-3p	0.375525	0.01	-5.23084	0.0362551	XR_001467769.2	0.065	0.0025	-4.70044	0.000263038
gga-miR-1754-5p	0.9395	0.045525	-4.36716	0.00779747	XR_001467769.2	0.065	0.0025	-4.70044	0.000263038
gga-miR-193a-3p	65.8742	17.8879	-1.88073	0.00386441	XR_001467769.2	0.065	0.0025	-4.70044	0.000263038
gga-miR-196-1-3p	0.656725	332.562	8.98412	1.76881e-30	XR_001467769.2	0.065	0.0025	-4.70044	0.000263038
gga-miR-200a-3p	6.45747	23.6706	1.87406	0.0163837	XR_001467769.2	0.065	0.0025	-4.70044	0.000263038
gga-miR-203a	1.88958	5.39515	1.5136	0.0163568	XR_001467769.2	0.065	0.0025	-4.70044	0.000263038
gga-miR-205c-5p	1.35343	0.1903	-2.83027	0.0433589	XR_001467769.2	0.065	0.0025	-4.70044	0.000263038
gga-miR-221-5p	293.7	132.346	-1.15003	0.0298042	XR_001467769.2	0.065	0.0025	-4.70044	0.000263038
gga-miR-31-5p	0.2275	1.87305	3.04145	0.0289953	XR_001467769.2	0.065	0.0025	-4.70044	0.000263038
gga-miR-34a-5p	10.367	3.6776	-1.49516	0.0326943	XR_001467769.2	0.065	0.0025	-4.70044	0.000263038
gga-miR-3523	29.254	61.3955	1.0695	0.0123338	XR_001467769.2	0.065	0.0025	-4.70044	0.000263038
gga-miR-490-3p	0.91005	12.043	3.7261	0.000905199	XR_001467769.2	0.065	0.0025	-4.70044	0.000263038
gga-miR-499-3p	2.28965	750.202	8.35601	4.73402e-29	XR_001467769.2	0.065	0.0025	-4.70044	0.000263038
gga-miR-6660-3p	2.1168	0.2045	-3.37171	0.000997016	XR_001467769.2	0.065	0.0025	-4.70044	0.000263038
gga-miR-10585-5p	4.8577	1.09167	-2.15373	0.0109363	XR_001467985.2	0.0125	0.001	-3.64386	0.0260489
gga-miR-122-5p	1.09675	3.4407	1.64947	0.0268991	XR_001467985.2	0.0125	0.001	-3.64386	0.0260489
gga-miR-12281-3p	0.114675	0.6322	2.46283	0.0447798	XR_001467985.2	0.0125	0.001	-3.64386	0.0260489
gga-miR-129-1-3p	2.56878	9.8002	1.93173	0.00184891	XR_001467985.2	0.0125	0.001	-3.64386	0.0260489
gga-miR-129-5p	4.997	17.1925	1.78264	0.00147876	XR_001467985.2	0.0125	0.001	-3.64386	0.0260489
gga-miR-138-1-3p	0.01	0.2332	4.5435	0.0315491	XR_001467985.2	0.0125	0.001	-3.64386	0.0260489
gga-miR-153-3p	10.8158	24.5717	1.18385	0.0447502	XR_001467985.2	0.0125	0.001	-3.64386	0.0260489
gga-miR-1663-3p	2.3284	9.32708	2.00209	0.00161581	XR_001467985.2	0.0125	0.001	-3.64386	0.0260489
gga-miR-1668-3p	2.85095	0.7518	-1.92302	0.0408783	XR_001467985.2	0.0125	0.001	-3.64386	0.0260489
gga-miR-1731-5p	3.82145	0.928475	-2.04119	0.0319046	XR_001467985.2	0.0125	0.001	-3.64386	0.0260489
gga-miR-1744-3p	43.4401	16.8653	-1.36497	0.0483435	XR_001467985.2	0.0125	0.001	-3.64386	0.0260489
gga-miR-1754-5p	0.9395	0.045525	-4.36716	0.00779747	XR_001467985.2	0.0125	0.001	-3.64386	0.0260489
gga-miR-193a-3p	65.8742	17.8879	-1.88073	0.00386441	XR_001467985.2	0.0125	0.001	-3.64386	0.0260489
gga-miR-196-1-3p	0.656725	332.562	8.98412	1.76881e-30	XR_001467985.2	0.0125	0.001	-3.64386	0.0260489
gga-miR-196-5p	35.1242	1239.47	5.14112	2.41112e-25	XR_001467985.2	0.0125	0.001	-3.64386	0.0260489
gga-miR-1b-3p	251.444	566.532	1.17192	0.00435322	XR_001467985.2	0.0125	0.001	-3.64386	0.0260489
gga-miR-200a-3p	6.45747	23.6706	1.87406	0.0163837	XR_001467985.2	0.0125	0.001	-3.64386	0.0260489
gga-miR-203a	1.88958	5.39515	1.5136	0.0163568	XR_001467985.2	0.0125	0.001	-3.64386	0.0260489
gga-miR-205c-5p	1.35343	0.1903	-2.83027	0.0433589	XR_001467985.2	0.0125	0.001	-3.64386	0.0260489
gga-miR-221-5p	293.7	132.346	-1.15003	0.0298042	XR_001467985.2	0.0125	0.001	-3.64386	0.0260489
gga-miR-31-5p	0.2275	1.87305	3.04145	0.0289953	XR_001467985.2	0.0125	0.001	-3.64386	0.0260489
gga-miR-34a-5p	10.367	3.6776	-1.49516	0.0326943	XR_001467985.2	0.0125	0.001	-3.64386	0.0260489
gga-miR-3523	29.254	61.3955	1.0695	0.0123338	XR_001467985.2	0.0125	0.001	-3.64386	0.0260489
gga-miR-490-3p	0.91005	12.043	3.7261	0.000905199	XR_001467985.2	0.0125	0.001	-3.64386	0.0260489
gga-miR-499-5p	34.6428	9242.83	8.05963	2.6247e-26	XR_001467985.2	0.0125	0.001	-3.64386	0.0260489
gga-miR-6553-3p	8.88767	0.63145	-3.81507	2.49305e-06	XR_001467985.2	0.0125	0.001	-3.64386	0.0260489
gga-miR-6631-5p	0.589725	27.4018	5.53808	2.40811e-10	XR_001467985.2	0.0125	0.001	-3.64386	0.0260489
gga-miR-6660-3p	2.1168	0.2045	-3.37171	0.000997016	XR_001467985.2	0.0125	0.001	-3.64386	0.0260489
gga-miR-6701-3p	0.4202	0.01	-5.393	0.0234804	XR_001467985.2	0.0125	0.001	-3.64386	0.0260489
gga-let-7k-5p	439.269	1017.32	1.2116	0.00310363	XR_001468153.2	0.1	1.7375	4.11894	1.81e-05
gga-miR-10585-5p	4.8577	1.09167	-2.15373	0.0109363	XR_001468153.2	0.1	1.7375	4.11894	1.81e-05
gga-miR-122-5p	1.09675	3.4407	1.64947	0.0268991	XR_001468153.2	0.1	1.7375	4.11894	1.81e-05
gga-miR-126-3p	5025.42	10744	1.09622	0.00211784	XR_001468153.2	0.1	1.7375	4.11894	1.81e-05
gga-miR-129-1-3p	2.56878	9.8002	1.93173	0.00184891	XR_001468153.2	0.1	1.7375	4.11894	1.81e-05
gga-miR-129-5p	4.997	17.1925	1.78264	0.00147876	XR_001468153.2	0.1	1.7375	4.11894	1.81e-05
gga-miR-138-1-3p	0.01	0.2332	4.5435	0.0315491	XR_001468153.2	0.1	1.7375	4.11894	1.81e-05
gga-miR-153-3p	10.8158	24.5717	1.18385	0.0447502	XR_001468153.2	0.1	1.7375	4.11894	1.81e-05
gga-miR-1663-3p	2.3284	9.32708	2.00209	0.00161581	XR_001468153.2	0.1	1.7375	4.11894	1.81e-05
gga-miR-1668-3p	2.85095	0.7518	-1.92302	0.0408783	XR_001468153.2	0.1	1.7375	4.11894	1.81e-05
gga-miR-1744-3p	43.4401	16.8653	-1.36497	0.0483435	XR_001468153.2	0.1	1.7375	4.11894	1.81e-05
gga-miR-1747-3p	0.375525	0.01	-5.23084	0.0362551	XR_001468153.2	0.1	1.7375	4.11894	1.81e-05
gga-miR-1754-5p	0.9395	0.045525	-4.36716	0.00779747	XR_001468153.2	0.1	1.7375	4.11894	1.81e-05
gga-miR-193a-3p	65.8742	17.8879	-1.88073	0.00386441	XR_001468153.2	0.1	1.7375	4.11894	1.81e-05
gga-miR-196-1-3p	0.656725	332.562	8.98412	1.76881e-30	XR_001468153.2	0.1	1.7375	4.11894	1.81e-05
gga-miR-196-5p	35.1242	1239.47	5.14112	2.41112e-25	XR_001468153.2	0.1	1.7375	4.11894	1.81e-05
gga-miR-200a-3p	6.45747	23.6706	1.87406	0.0163837	XR_001468153.2	0.1	1.7375	4.11894	1.81e-05
gga-miR-203a	1.88958	5.39515	1.5136	0.0163568	XR_001468153.2	0.1	1.7375	4.11894	1.81e-05
gga-miR-205c-5p	1.35343	0.1903	-2.83027	0.0433589	XR_001468153.2	0.1	1.7375	4.11894	1.81e-05
gga-miR-221-5p	293.7	132.346	-1.15003	0.0298042	XR_001468153.2	0.1	1.7375	4.11894	1.81e-05
gga-miR-34a-5p	10.367	3.6776	-1.49516	0.0326943	XR_001468153.2	0.1	1.7375	4.11894	1.81e-05
gga-miR-490-3p	0.91005	12.043	3.7261	0.000905199	XR_001468153.2	0.1	1.7375	4.11894	1.81e-05
gga-miR-499-3p	2.28965	750.202	8.35601	4.73402e-29	XR_001468153.2	0.1	1.7375	4.11894	1.81e-05
gga-miR-6631-5p	0.589725	27.4018	5.53808	2.40811e-10	XR_001468153.2	0.1	1.7375	4.11894	1.81e-05
gga-miR-6660-3p	2.1168	0.2045	-3.37171	0.000997016	XR_001468153.2	0.1	1.7375	4.11894	1.81e-05
gga-miR-6701-3p	0.4202	0.01	-5.393	0.0234804	XR_001468153.2	0.1	1.7375	4.11894	1.81e-05
gga-let-7k-5p	439.269	1017.32	1.2116	0.00310363	XR_001468155.2	0.02	0.3475	4.11894	0.000107913
gga-miR-10c-3p	6.95435	14.7014	1.07997	0.0293796	XR_001468155.2	0.02	0.3475	4.11894	0.000107913
gga-miR-122-5p	1.09675	3.4407	1.64947	0.0268991	XR_001468155.2	0.02	0.3475	4.11894	0.000107913
gga-miR-12281-3p	0.114675	0.6322	2.46283	0.0447798	XR_001468155.2	0.02	0.3475	4.11894	0.000107913
gga-miR-129-1-3p	2.56878	9.8002	1.93173	0.00184891	XR_001468155.2	0.02	0.3475	4.11894	0.000107913
gga-miR-129-5p	4.997	17.1925	1.78264	0.00147876	XR_001468155.2	0.02	0.3475	4.11894	0.000107913
gga-miR-138-1-3p	0.01	0.2332	4.5435	0.0315491	XR_001468155.2	0.02	0.3475	4.11894	0.000107913
gga-miR-1668-3p	2.85095	0.7518	-1.92302	0.0408783	XR_001468155.2	0.02	0.3475	4.11894	0.000107913
gga-miR-1731-5p	3.82145	0.928475	-2.04119	0.0319046	XR_001468155.2	0.02	0.3475	4.11894	0.000107913
gga-miR-1744-3p	43.4401	16.8653	-1.36497	0.0483435	XR_001468155.2	0.02	0.3475	4.11894	0.000107913
gga-miR-1747-3p	0.375525	0.01	-5.23084	0.0362551	XR_001468155.2	0.02	0.3475	4.11894	0.000107913
gga-miR-1754-5p	0.9395	0.045525	-4.36716	0.00779747	XR_001468155.2	0.02	0.3475	4.11894	0.000107913
gga-miR-190a-3p	106.11	47.2433	-1.16737	0.0483321	XR_001468155.2	0.02	0.3475	4.11894	0.000107913
gga-miR-193a-3p	65.8742	17.8879	-1.88073	0.00386441	XR_001468155.2	0.02	0.3475	4.11894	0.000107913
gga-miR-196-1-3p	0.656725	332.562	8.98412	1.76881e-30	XR_001468155.2	0.02	0.3475	4.11894	0.000107913
gga-miR-196-5p	35.1242	1239.47	5.14112	2.41112e-25	XR_001468155.2	0.02	0.3475	4.11894	0.000107913
gga-miR-1b-3p	251.444	566.532	1.17192	0.00435322	XR_001468155.2	0.02	0.3475	4.11894	0.000107913
gga-miR-200a-3p	6.45747	23.6706	1.87406	0.0163837	XR_001468155.2	0.02	0.3475	4.11894	0.000107913
gga-miR-200b-3p	0.9089	4.97048	2.45119	0.0147751	XR_001468155.2	0.02	0.3475	4.11894	0.000107913
gga-miR-203a	1.88958	5.39515	1.5136	0.0163568	XR_001468155.2	0.02	0.3475	4.11894	0.000107913
gga-miR-205c-5p	1.35343	0.1903	-2.83027	0.0433589	XR_001468155.2	0.02	0.3475	4.11894	0.000107913
gga-miR-221-5p	293.7	132.346	-1.15003	0.0298042	XR_001468155.2	0.02	0.3475	4.11894	0.000107913
gga-miR-31-5p	0.2275	1.87305	3.04145	0.0289953	XR_001468155.2	0.02	0.3475	4.11894	0.000107913
gga-miR-34a-5p	10.367	3.6776	-1.49516	0.0326943	XR_001468155.2	0.02	0.3475	4.11894	0.000107913
gga-miR-3523	29.254	61.3955	1.0695	0.0123338	XR_001468155.2	0.02	0.3475	4.11894	0.000107913
gga-miR-490-3p	0.91005	12.043	3.7261	0.000905199	XR_001468155.2	0.02	0.3475	4.11894	0.000107913
gga-miR-499-5p	34.6428	9242.83	8.05963	2.6247e-26	XR_001468155.2	0.02	0.3475	4.11894	0.000107913
gga-miR-6631-5p	0.589725	27.4018	5.53808	2.40811e-10	XR_001468155.2	0.02	0.3475	4.11894	0.000107913
gga-miR-6660-3p	2.1168	0.2045	-3.37171	0.000997016	XR_001468155.2	0.02	0.3475	4.11894	0.000107913
gga-miR-129-1-3p	2.56878	9.8002	1.93173	0.00184891	XR_001468315.1	0.1875	0.001	-7.55075	0.00291225
gga-miR-1668-3p	2.85095	0.7518	-1.92302	0.0408783	XR_001468315.1	0.1875	0.001	-7.55075	0.00291225
gga-miR-1747-3p	0.375525	0.01	-5.23084	0.0362551	XR_001468315.1	0.1875	0.001	-7.55075	0.00291225
gga-miR-34a-5p	10.367	3.6776	-1.49516	0.0326943	XR_001468315.1	0.1875	0.001	-7.55075	0.00291225
gga-miR-10585-5p	4.8577	1.09167	-2.15373	0.0109363	XR_001468569.2	0.3575	0.12	-1.57491	0.0193731
gga-miR-129-1-3p	2.56878	9.8002	1.93173	0.00184891	XR_001468569.2	0.3575	0.12	-1.57491	0.0193731
gga-miR-129-5p	4.997	17.1925	1.78264	0.00147876	XR_001468569.2	0.3575	0.12	-1.57491	0.0193731
gga-miR-138-1-3p	0.01	0.2332	4.5435	0.0315491	XR_001468569.2	0.3575	0.12	-1.57491	0.0193731
gga-miR-1663-3p	2.3284	9.32708	2.00209	0.00161581	XR_001468569.2	0.3575	0.12	-1.57491	0.0193731
gga-miR-1668-3p	2.85095	0.7518	-1.92302	0.0408783	XR_001468569.2	0.3575	0.12	-1.57491	0.0193731
gga-miR-1747-3p	0.375525	0.01	-5.23084	0.0362551	XR_001468569.2	0.3575	0.12	-1.57491	0.0193731
gga-miR-1754-5p	0.9395	0.045525	-4.36716	0.00779747	XR_001468569.2	0.3575	0.12	-1.57491	0.0193731
gga-miR-193a-3p	65.8742	17.8879	-1.88073	0.00386441	XR_001468569.2	0.3575	0.12	-1.57491	0.0193731
gga-miR-196-1-3p	0.656725	332.562	8.98412	1.76881e-30	XR_001468569.2	0.3575	0.12	-1.57491	0.0193731
gga-miR-1b-3p	251.444	566.532	1.17192	0.00435322	XR_001468569.2	0.3575	0.12	-1.57491	0.0193731
gga-miR-200a-3p	6.45747	23.6706	1.87406	0.0163837	XR_001468569.2	0.3575	0.12	-1.57491	0.0193731
gga-miR-200b-3p	0.9089	4.97048	2.45119	0.0147751	XR_001468569.2	0.3575	0.12	-1.57491	0.0193731
gga-miR-203a	1.88958	5.39515	1.5136	0.0163568	XR_001468569.2	0.3575	0.12	-1.57491	0.0193731
gga-miR-31-5p	0.2275	1.87305	3.04145	0.0289953	XR_001468569.2	0.3575	0.12	-1.57491	0.0193731
gga-miR-34a-5p	10.367	3.6776	-1.49516	0.0326943	XR_001468569.2	0.3575	0.12	-1.57491	0.0193731
gga-miR-490-3p	0.91005	12.043	3.7261	0.000905199	XR_001468569.2	0.3575	0.12	-1.57491	0.0193731
gga-miR-499-3p	2.28965	750.202	8.35601	4.73402e-29	XR_001468569.2	0.3575	0.12	-1.57491	0.0193731
gga-miR-6631-5p	0.589725	27.4018	5.53808	2.40811e-10	XR_001468569.2	0.3575	0.12	-1.57491	0.0193731
gga-miR-6701-3p	0.4202	0.01	-5.393	0.0234804	XR_001468569.2	0.3575	0.12	-1.57491	0.0193731
gga-let-7k-5p	439.269	1017.32	1.2116	0.00310363	XR_001468652.2	0.08	0.005	-4	0.00496955
gga-miR-10585-5p	4.8577	1.09167	-2.15373	0.0109363	XR_001468652.2	0.08	0.005	-4	0.00496955
gga-miR-129-1-3p	2.56878	9.8002	1.93173	0.00184891	XR_001468652.2	0.08	0.005	-4	0.00496955
gga-miR-129-5p	4.997	17.1925	1.78264	0.00147876	XR_001468652.2	0.08	0.005	-4	0.00496955
gga-miR-138-1-3p	0.01	0.2332	4.5435	0.0315491	XR_001468652.2	0.08	0.005	-4	0.00496955
gga-miR-153-3p	10.8158	24.5717	1.18385	0.0447502	XR_001468652.2	0.08	0.005	-4	0.00496955
gga-miR-1663-3p	2.3284	9.32708	2.00209	0.00161581	XR_001468652.2	0.08	0.005	-4	0.00496955
gga-miR-1668-3p	2.85095	0.7518	-1.92302	0.0408783	XR_001468652.2	0.08	0.005	-4	0.00496955
gga-miR-1731-5p	3.82145	0.928475	-2.04119	0.0319046	XR_001468652.2	0.08	0.005	-4	0.00496955
gga-miR-1744-3p	43.4401	16.8653	-1.36497	0.0483435	XR_001468652.2	0.08	0.005	-4	0.00496955
gga-miR-1747-3p	0.375525	0.01	-5.23084	0.0362551	XR_001468652.2	0.08	0.005	-4	0.00496955
gga-miR-193a-3p	65.8742	17.8879	-1.88073	0.00386441	XR_001468652.2	0.08	0.005	-4	0.00496955
gga-miR-196-1-3p	0.656725	332.562	8.98412	1.76881e-30	XR_001468652.2	0.08	0.005	-4	0.00496955
gga-miR-196-5p	35.1242	1239.47	5.14112	2.41112e-25	XR_001468652.2	0.08	0.005	-4	0.00496955
gga-miR-1b-3p	251.444	566.532	1.17192	0.00435322	XR_001468652.2	0.08	0.005	-4	0.00496955
gga-miR-200a-3p	6.45747	23.6706	1.87406	0.0163837	XR_001468652.2	0.08	0.005	-4	0.00496955
gga-miR-200b-3p	0.9089	4.97048	2.45119	0.0147751	XR_001468652.2	0.08	0.005	-4	0.00496955
gga-miR-203a	1.88958	5.39515	1.5136	0.0163568	XR_001468652.2	0.08	0.005	-4	0.00496955
gga-miR-205c-5p	1.35343	0.1903	-2.83027	0.0433589	XR_001468652.2	0.08	0.005	-4	0.00496955
gga-miR-221-5p	293.7	132.346	-1.15003	0.0298042	XR_001468652.2	0.08	0.005	-4	0.00496955
gga-miR-34a-5p	10.367	3.6776	-1.49516	0.0326943	XR_001468652.2	0.08	0.005	-4	0.00496955
gga-miR-490-3p	0.91005	12.043	3.7261	0.000905199	XR_001468652.2	0.08	0.005	-4	0.00496955
gga-miR-499-5p	34.6428	9242.83	8.05963	2.6247e-26	XR_001468652.2	0.08	0.005	-4	0.00496955
gga-miR-6631-5p	0.589725	27.4018	5.53808	2.40811e-10	XR_001468652.2	0.08	0.005	-4	0.00496955
gga-miR-6660-3p	2.1168	0.2045	-3.37171	0.000997016	XR_001468652.2	0.08	0.005	-4	0.00496955
gga-let-7k-5p	439.269	1017.32	1.2116	0.00310363	XR_001468684.2	0.001	0.1175	6.87652	8.48e-06
gga-miR-10585-5p	4.8577	1.09167	-2.15373	0.0109363	XR_001468684.2	0.001	0.1175	6.87652	8.48e-06
gga-miR-129-1-3p	2.56878	9.8002	1.93173	0.00184891	XR_001468684.2	0.001	0.1175	6.87652	8.48e-06
gga-miR-138-1-3p	0.01	0.2332	4.5435	0.0315491	XR_001468684.2	0.001	0.1175	6.87652	8.48e-06
gga-miR-1668-3p	2.85095	0.7518	-1.92302	0.0408783	XR_001468684.2	0.001	0.1175	6.87652	8.48e-06
gga-miR-1744-3p	43.4401	16.8653	-1.36497	0.0483435	XR_001468684.2	0.001	0.1175	6.87652	8.48e-06
gga-miR-1747-3p	0.375525	0.01	-5.23084	0.0362551	XR_001468684.2	0.001	0.1175	6.87652	8.48e-06
gga-miR-1754-5p	0.9395	0.045525	-4.36716	0.00779747	XR_001468684.2	0.001	0.1175	6.87652	8.48e-06
gga-miR-200a-3p	6.45747	23.6706	1.87406	0.0163837	XR_001468684.2	0.001	0.1175	6.87652	8.48e-06
gga-miR-200b-3p	0.9089	4.97048	2.45119	0.0147751	XR_001468684.2	0.001	0.1175	6.87652	8.48e-06
gga-miR-203a	1.88958	5.39515	1.5136	0.0163568	XR_001468684.2	0.001	0.1175	6.87652	8.48e-06
gga-miR-205c-5p	1.35343	0.1903	-2.83027	0.0433589	XR_001468684.2	0.001	0.1175	6.87652	8.48e-06
gga-miR-221-5p	293.7	132.346	-1.15003	0.0298042	XR_001468684.2	0.001	0.1175	6.87652	8.48e-06
gga-miR-34a-5p	10.367	3.6776	-1.49516	0.0326943	XR_001468684.2	0.001	0.1175	6.87652	8.48e-06
gga-miR-490-3p	0.91005	12.043	3.7261	0.000905199	XR_001468684.2	0.001	0.1175	6.87652	8.48e-06
gga-miR-499-3p	2.28965	750.202	8.35601	4.73402e-29	XR_001468684.2	0.001	0.1175	6.87652	8.48e-06
gga-miR-499-5p	34.6428	9242.83	8.05963	2.6247e-26	XR_001468684.2	0.001	0.1175	6.87652	8.48e-06
gga-miR-6631-5p	0.589725	27.4018	5.53808	2.40811e-10	XR_001468684.2	0.001	0.1175	6.87652	8.48e-06
gga-miR-122-5p	1.09675	3.4407	1.64947	0.0268991	XR_001469274.2	0.065	0.001	-6.02237	0.0378324
gga-miR-129-5p	4.997	17.1925	1.78264	0.00147876	XR_001469274.2	0.065	0.001	-6.02237	0.0378324
gga-miR-138-1-3p	0.01	0.2332	4.5435	0.0315491	XR_001469274.2	0.065	0.001	-6.02237	0.0378324
gga-miR-153-3p	10.8158	24.5717	1.18385	0.0447502	XR_001469274.2	0.065	0.001	-6.02237	0.0378324
gga-miR-1668-3p	2.85095	0.7518	-1.92302	0.0408783	XR_001469274.2	0.065	0.001	-6.02237	0.0378324
gga-miR-1744-3p	43.4401	16.8653	-1.36497	0.0483435	XR_001469274.2	0.065	0.001	-6.02237	0.0378324
gga-miR-1b-3p	251.444	566.532	1.17192	0.00435322	XR_001469274.2	0.065	0.001	-6.02237	0.0378324
gga-miR-200a-3p	6.45747	23.6706	1.87406	0.0163837	XR_001469274.2	0.065	0.001	-6.02237	0.0378324
gga-miR-205c-5p	1.35343	0.1903	-2.83027	0.0433589	XR_001469274.2	0.065	0.001	-6.02237	0.0378324
gga-miR-221-5p	293.7	132.346	-1.15003	0.0298042	XR_001469274.2	0.065	0.001	-6.02237	0.0378324
gga-miR-31-5p	0.2275	1.87305	3.04145	0.0289953	XR_001469274.2	0.065	0.001	-6.02237	0.0378324
gga-miR-499-3p	2.28965	750.202	8.35601	4.73402e-29	XR_001469274.2	0.065	0.001	-6.02237	0.0378324
gga-miR-6631-5p	0.589725	27.4018	5.53808	2.40811e-10	XR_001469274.2	0.065	0.001	-6.02237	0.0378324
gga-miR-10585-5p	4.8577	1.09167	-2.15373	0.0109363	XR_001469279.1	0.7925	0.075	-3.40145	0.0346811
gga-miR-122-5p	1.09675	3.4407	1.64947	0.0268991	XR_001469279.1	0.7925	0.075	-3.40145	0.0346811
gga-miR-12281-3p	0.114675	0.6322	2.46283	0.0447798	XR_001469279.1	0.7925	0.075	-3.40145	0.0346811
gga-miR-129-5p	4.997	17.1925	1.78264	0.00147876	XR_001469279.1	0.7925	0.075	-3.40145	0.0346811
gga-miR-138-1-3p	0.01	0.2332	4.5435	0.0315491	XR_001469279.1	0.7925	0.075	-3.40145	0.0346811
gga-miR-1668-3p	2.85095	0.7518	-1.92302	0.0408783	XR_001469279.1	0.7925	0.075	-3.40145	0.0346811
gga-miR-193a-3p	65.8742	17.8879	-1.88073	0.00386441	XR_001469279.1	0.7925	0.075	-3.40145	0.0346811
gga-miR-196-5p	35.1242	1239.47	5.14112	2.41112e-25	XR_001469279.1	0.7925	0.075	-3.40145	0.0346811
gga-miR-200a-3p	6.45747	23.6706	1.87406	0.0163837	XR_001469279.1	0.7925	0.075	-3.40145	0.0346811
gga-miR-200b-3p	0.9089	4.97048	2.45119	0.0147751	XR_001469279.1	0.7925	0.075	-3.40145	0.0346811
gga-miR-221-5p	293.7	132.346	-1.15003	0.0298042	XR_001469279.1	0.7925	0.075	-3.40145	0.0346811
gga-miR-34a-5p	10.367	3.6776	-1.49516	0.0326943	XR_001469279.1	0.7925	0.075	-3.40145	0.0346811
gga-miR-499-3p	2.28965	750.202	8.35601	4.73402e-29	XR_001469279.1	0.7925	0.075	-3.40145	0.0346811
gga-miR-6631-5p	0.589725	27.4018	5.53808	2.40811e-10	XR_001469279.1	0.7925	0.075	-3.40145	0.0346811
gga-miR-6660-3p	2.1168	0.2045	-3.37171	0.000997016	XR_001469279.1	0.7925	0.075	-3.40145	0.0346811
gga-miR-1731-5p	3.82145	0.928475	-2.04119	0.0319046	XR_001469283.2	0.015	0.3925	4.70966	0.0301834
gga-miR-1b-3p	251.444	566.532	1.17192	0.00435322	XR_001469283.2	0.015	0.3925	4.70966	0.0301834
gga-miR-499-3p	2.28965	750.202	8.35601	4.73402e-29	XR_001469283.2	0.015	0.3925	4.70966	0.0301834
gga-miR-499-5p	34.6428	9242.83	8.05963	2.6247e-26	XR_001469283.2	0.015	0.3925	4.70966	0.0301834
gga-miR-6631-5p	0.589725	27.4018	5.53808	2.40811e-10	XR_001469283.2	0.015	0.3925	4.70966	0.0301834
gga-miR-6701-3p	0.4202	0.01	-5.393	0.0234804	XR_001469283.2	0.015	0.3925	4.70966	0.0301834
gga-miR-1744-3p	43.4401	16.8653	-1.36497	0.0483435	XR_001469284.2	0.0125	6.3325	8.9847	3.98e-09
gga-miR-6631-5p	0.589725	27.4018	5.53808	2.40811e-10	XR_001469284.2	0.0125	6.3325	8.9847	3.98e-09
gga-let-7k-5p	439.269	1017.32	1.2116	0.00310363	XR_001469849.2	0.005	0.34	6.08746	0.000137073
gga-miR-1668-3p	2.85095	0.7518	-1.92302	0.0408783	XR_001469849.2	0.005	0.34	6.08746	0.000137073
gga-miR-1747-3p	0.375525	0.01	-5.23084	0.0362551	XR_001469849.2	0.005	0.34	6.08746	0.000137073
gga-miR-1754-5p	0.9395	0.045525	-4.36716	0.00779747	XR_001469849.2	0.005	0.34	6.08746	0.000137073
gga-miR-200a-3p	6.45747	23.6706	1.87406	0.0163837	XR_001469849.2	0.005	0.34	6.08746	0.000137073
gga-miR-34a-5p	10.367	3.6776	-1.49516	0.0326943	XR_001469849.2	0.005	0.34	6.08746	0.000137073
gga-miR-499-3p	2.28965	750.202	8.35601	4.73402e-29	XR_001469849.2	0.005	0.34	6.08746	0.000137073
gga-miR-6631-5p	0.589725	27.4018	5.53808	2.40811e-10	XR_001469849.2	0.005	0.34	6.08746	0.000137073
gga-miR-153-3p	10.8158	24.5717	1.18385	0.0447502	XR_001469902.2	0.001	0.1625	7.3443	0.000112423
gga-miR-1663-3p	2.3284	9.32708	2.00209	0.00161581	XR_001469902.2	0.001	0.1625	7.3443	0.000112423
gga-miR-200a-3p	6.45747	23.6706	1.87406	0.0163837	XR_001469902.2	0.001	0.1625	7.3443	0.000112423
gga-miR-203a	1.88958	5.39515	1.5136	0.0163568	XR_001469902.2	0.001	0.1625	7.3443	0.000112423
gga-miR-205c-5p	1.35343	0.1903	-2.83027	0.0433589	XR_001469902.2	0.001	0.1625	7.3443	0.000112423
gga-miR-221-5p	293.7	132.346	-1.15003	0.0298042	XR_001469902.2	0.001	0.1625	7.3443	0.000112423
gga-miR-6631-5p	0.589725	27.4018	5.53808	2.40811e-10	XR_001469902.2	0.001	0.1625	7.3443	0.000112423
gga-miR-122-5p	1.09675	3.4407	1.64947	0.0268991	XR_001470337.2	0.005	0.6425	7.00562	2.24e-06
gga-miR-129-5p	4.997	17.1925	1.78264	0.00147876	XR_001470337.2	0.005	0.6425	7.00562	2.24e-06
gga-miR-1668-3p	2.85095	0.7518	-1.92302	0.0408783	XR_001470337.2	0.005	0.6425	7.00562	2.24e-06
gga-miR-205c-5p	1.35343	0.1903	-2.83027	0.0433589	XR_001470337.2	0.005	0.6425	7.00562	2.24e-06
gga-miR-6631-5p	0.589725	27.4018	5.53808	2.40811e-10	XR_001470337.2	0.005	0.6425	7.00562	2.24e-06
gga-miR-10585-5p	4.8577	1.09167	-2.15373	0.0109363	XR_001470456.2	0.3075	0.015	-4.35755	0.000696819
gga-miR-122-5p	1.09675	3.4407	1.64947	0.0268991	XR_001470456.2	0.3075	0.015	-4.35755	0.000696819
gga-miR-1668-3p	2.85095	0.7518	-1.92302	0.0408783	XR_001470456.2	0.3075	0.015	-4.35755	0.000696819
gga-miR-1747-3p	0.375525	0.01	-5.23084	0.0362551	XR_001470456.2	0.3075	0.015	-4.35755	0.000696819
gga-miR-31-5p	0.2275	1.87305	3.04145	0.0289953	XR_001470456.2	0.3075	0.015	-4.35755	0.000696819
gga-miR-34a-5p	10.367	3.6776	-1.49516	0.0326943	XR_001470456.2	0.3075	0.015	-4.35755	0.000696819
gga-miR-499-3p	2.28965	750.202	8.35601	4.73402e-29	XR_001470456.2	0.3075	0.015	-4.35755	0.000696819
gga-miR-6631-5p	0.589725	27.4018	5.53808	2.40811e-10	XR_001470456.2	0.3075	0.015	-4.35755	0.000696819
gga-let-7k-5p	439.269	1017.32	1.2116	0.00310363	XR_001471115.2	0.16	0.005	-5	4.61e-05
gga-miR-122-5p	1.09675	3.4407	1.64947	0.0268991	XR_001471115.2	0.16	0.005	-5	4.61e-05
gga-miR-12281-3p	0.114675	0.6322	2.46283	0.0447798	XR_001471115.2	0.16	0.005	-5	4.61e-05
gga-miR-129-1-3p	2.56878	9.8002	1.93173	0.00184891	XR_001471115.2	0.16	0.005	-5	4.61e-05
gga-miR-129-5p	4.997	17.1925	1.78264	0.00147876	XR_001471115.2	0.16	0.005	-5	4.61e-05
gga-miR-138-1-3p	0.01	0.2332	4.5435	0.0315491	XR_001471115.2	0.16	0.005	-5	4.61e-05
gga-miR-1663-3p	2.3284	9.32708	2.00209	0.00161581	XR_001471115.2	0.16	0.005	-5	4.61e-05
gga-miR-1668-3p	2.85095	0.7518	-1.92302	0.0408783	XR_001471115.2	0.16	0.005	-5	4.61e-05
gga-miR-1731-5p	3.82145	0.928475	-2.04119	0.0319046	XR_001471115.2	0.16	0.005	-5	4.61e-05
gga-miR-1744-3p	43.4401	16.8653	-1.36497	0.0483435	XR_001471115.2	0.16	0.005	-5	4.61e-05
gga-miR-1747-3p	0.375525	0.01	-5.23084	0.0362551	XR_001471115.2	0.16	0.005	-5	4.61e-05
gga-miR-1754-5p	0.9395	0.045525	-4.36716	0.00779747	XR_001471115.2	0.16	0.005	-5	4.61e-05
gga-miR-200a-3p	6.45747	23.6706	1.87406	0.0163837	XR_001471115.2	0.16	0.005	-5	4.61e-05
gga-miR-200b-3p	0.9089	4.97048	2.45119	0.0147751	XR_001471115.2	0.16	0.005	-5	4.61e-05
gga-miR-203a	1.88958	5.39515	1.5136	0.0163568	XR_001471115.2	0.16	0.005	-5	4.61e-05
gga-miR-205c-5p	1.35343	0.1903	-2.83027	0.0433589	XR_001471115.2	0.16	0.005	-5	4.61e-05
gga-miR-221-5p	293.7	132.346	-1.15003	0.0298042	XR_001471115.2	0.16	0.005	-5	4.61e-05
gga-miR-31-5p	0.2275	1.87305	3.04145	0.0289953	XR_001471115.2	0.16	0.005	-5	4.61e-05
gga-miR-34a-5p	10.367	3.6776	-1.49516	0.0326943	XR_001471115.2	0.16	0.005	-5	4.61e-05
gga-miR-499-5p	34.6428	9242.83	8.05963	2.6247e-26	XR_001471115.2	0.16	0.005	-5	4.61e-05
gga-miR-6553-3p	8.88767	0.63145	-3.81507	2.49305e-06	XR_001471115.2	0.16	0.005	-5	4.61e-05
gga-miR-6631-5p	0.589725	27.4018	5.53808	2.40811e-10	XR_001471115.2	0.16	0.005	-5	4.61e-05
gga-miR-6660-3p	2.1168	0.2045	-3.37171	0.000997016	XR_001471115.2	0.16	0.005	-5	4.61e-05
gga-miR-6701-3p	0.4202	0.01	-5.393	0.0234804	XR_001471115.2	0.16	0.005	-5	4.61e-05
gga-let-7k-5p	439.269	1017.32	1.2116	0.00310363	XR_001471119.2	9.0975	0.3875	-4.5532	1.71e-07
gga-miR-122-5p	1.09675	3.4407	1.64947	0.0268991	XR_001471119.2	9.0975	0.3875	-4.5532	1.71e-07
gga-miR-129-5p	4.997	17.1925	1.78264	0.00147876	XR_001471119.2	9.0975	0.3875	-4.5532	1.71e-07
gga-miR-138-1-3p	0.01	0.2332	4.5435	0.0315491	XR_001471119.2	9.0975	0.3875	-4.5532	1.71e-07
gga-miR-1663-3p	2.3284	9.32708	2.00209	0.00161581	XR_001471119.2	9.0975	0.3875	-4.5532	1.71e-07
gga-miR-1744-3p	43.4401	16.8653	-1.36497	0.0483435	XR_001471119.2	9.0975	0.3875	-4.5532	1.71e-07
gga-miR-1747-3p	0.375525	0.01	-5.23084	0.0362551	XR_001471119.2	9.0975	0.3875	-4.5532	1.71e-07
gga-miR-200a-3p	6.45747	23.6706	1.87406	0.0163837	XR_001471119.2	9.0975	0.3875	-4.5532	1.71e-07
gga-miR-203a	1.88958	5.39515	1.5136	0.0163568	XR_001471119.2	9.0975	0.3875	-4.5532	1.71e-07
gga-miR-205c-5p	1.35343	0.1903	-2.83027	0.0433589	XR_001471119.2	9.0975	0.3875	-4.5532	1.71e-07
gga-miR-221-5p	293.7	132.346	-1.15003	0.0298042	XR_001471119.2	9.0975	0.3875	-4.5532	1.71e-07
gga-miR-34a-5p	10.367	3.6776	-1.49516	0.0326943	XR_001471119.2	9.0975	0.3875	-4.5532	1.71e-07
gga-miR-6660-3p	2.1168	0.2045	-3.37171	0.000997016	XR_001471119.2	9.0975	0.3875	-4.5532	1.71e-07
gga-let-7k-5p	439.269	1017.32	1.2116	0.00310363	XR_003071405.1	0.09	0.001	-6.49185	0.000504352
gga-miR-10585-5p	4.8577	1.09167	-2.15373	0.0109363	XR_003071405.1	0.09	0.001	-6.49185	0.000504352
gga-miR-122-5p	1.09675	3.4407	1.64947	0.0268991	XR_003071405.1	0.09	0.001	-6.49185	0.000504352
gga-miR-12281-3p	0.114675	0.6322	2.46283	0.0447798	XR_003071405.1	0.09	0.001	-6.49185	0.000504352
gga-miR-129-1-3p	2.56878	9.8002	1.93173	0.00184891	XR_003071405.1	0.09	0.001	-6.49185	0.000504352
gga-miR-129-5p	4.997	17.1925	1.78264	0.00147876	XR_003071405.1	0.09	0.001	-6.49185	0.000504352
gga-miR-153-3p	10.8158	24.5717	1.18385	0.0447502	XR_003071405.1	0.09	0.001	-6.49185	0.000504352
gga-miR-1668-3p	2.85095	0.7518	-1.92302	0.0408783	XR_003071405.1	0.09	0.001	-6.49185	0.000504352
gga-miR-1747-3p	0.375525	0.01	-5.23084	0.0362551	XR_003071405.1	0.09	0.001	-6.49185	0.000504352
gga-miR-193a-3p	65.8742	17.8879	-1.88073	0.00386441	XR_003071405.1	0.09	0.001	-6.49185	0.000504352
gga-miR-196-1-3p	0.656725	332.562	8.98412	1.76881e-30	XR_003071405.1	0.09	0.001	-6.49185	0.000504352
gga-miR-1b-3p	251.444	566.532	1.17192	0.00435322	XR_003071405.1	0.09	0.001	-6.49185	0.000504352
gga-miR-200b-3p	0.9089	4.97048	2.45119	0.0147751	XR_003071405.1	0.09	0.001	-6.49185	0.000504352
gga-miR-203a	1.88958	5.39515	1.5136	0.0163568	XR_003071405.1	0.09	0.001	-6.49185	0.000504352
gga-miR-205c-5p	1.35343	0.1903	-2.83027	0.0433589	XR_003071405.1	0.09	0.001	-6.49185	0.000504352
gga-miR-31-5p	0.2275	1.87305	3.04145	0.0289953	XR_003071405.1	0.09	0.001	-6.49185	0.000504352
gga-miR-34a-5p	10.367	3.6776	-1.49516	0.0326943	XR_003071405.1	0.09	0.001	-6.49185	0.000504352
gga-miR-499-3p	2.28965	750.202	8.35601	4.73402e-29	XR_003071405.1	0.09	0.001	-6.49185	0.000504352
gga-miR-6553-3p	8.88767	0.63145	-3.81507	2.49305e-06	XR_003071405.1	0.09	0.001	-6.49185	0.000504352
gga-miR-6631-5p	0.589725	27.4018	5.53808	2.40811e-10	XR_003071405.1	0.09	0.001	-6.49185	0.000504352
gga-miR-6660-3p	2.1168	0.2045	-3.37171	0.000997016	XR_003071405.1	0.09	0.001	-6.49185	0.000504352
gga-miR-6701-3p	0.4202	0.01	-5.393	0.0234804	XR_003071405.1	0.09	0.001	-6.49185	0.000504352
gga-let-7k-5p	439.269	1017.32	1.2116	0.00310363	XR_003071411.1	0.001	0.05	5.64386	0.036493
gga-miR-10585-5p	4.8577	1.09167	-2.15373	0.0109363	XR_003071411.1	0.001	0.05	5.64386	0.036493
gga-miR-122-5p	1.09675	3.4407	1.64947	0.0268991	XR_003071411.1	0.001	0.05	5.64386	0.036493
gga-miR-12281-3p	0.114675	0.6322	2.46283	0.0447798	XR_003071411.1	0.001	0.05	5.64386	0.036493
gga-miR-129-1-3p	2.56878	9.8002	1.93173	0.00184891	XR_003071411.1	0.001	0.05	5.64386	0.036493
gga-miR-129-5p	4.997	17.1925	1.78264	0.00147876	XR_003071411.1	0.001	0.05	5.64386	0.036493
gga-miR-153-3p	10.8158	24.5717	1.18385	0.0447502	XR_003071411.1	0.001	0.05	5.64386	0.036493
gga-miR-1668-3p	2.85095	0.7518	-1.92302	0.0408783	XR_003071411.1	0.001	0.05	5.64386	0.036493
gga-miR-196-1-3p	0.656725	332.562	8.98412	1.76881e-30	XR_003071411.1	0.001	0.05	5.64386	0.036493
gga-miR-203a	1.88958	5.39515	1.5136	0.0163568	XR_003071411.1	0.001	0.05	5.64386	0.036493
gga-miR-205c-5p	1.35343	0.1903	-2.83027	0.0433589	XR_003071411.1	0.001	0.05	5.64386	0.036493
gga-miR-34a-5p	10.367	3.6776	-1.49516	0.0326943	XR_003071411.1	0.001	0.05	5.64386	0.036493
gga-miR-499-3p	2.28965	750.202	8.35601	4.73402e-29	XR_003071411.1	0.001	0.05	5.64386	0.036493
gga-miR-6631-5p	0.589725	27.4018	5.53808	2.40811e-10	XR_003071411.1	0.001	0.05	5.64386	0.036493
gga-miR-6701-3p	0.4202	0.01	-5.393	0.0234804	XR_003071411.1	0.001	0.05	5.64386	0.036493
gga-let-7k-5p	439.269	1017.32	1.2116	0.00310363	XR_003071433.1	0.0325	0.001	-5.02237	0.0205103
gga-miR-10585-5p	4.8577	1.09167	-2.15373	0.0109363	XR_003071433.1	0.0325	0.001	-5.02237	0.0205103
gga-miR-122-5p	1.09675	3.4407	1.64947	0.0268991	XR_003071433.1	0.0325	0.001	-5.02237	0.0205103
gga-miR-12281-3p	0.114675	0.6322	2.46283	0.0447798	XR_003071433.1	0.0325	0.001	-5.02237	0.0205103
gga-miR-129-1-3p	2.56878	9.8002	1.93173	0.00184891	XR_003071433.1	0.0325	0.001	-5.02237	0.0205103
gga-miR-129-5p	4.997	17.1925	1.78264	0.00147876	XR_003071433.1	0.0325	0.001	-5.02237	0.0205103
gga-miR-153-3p	10.8158	24.5717	1.18385	0.0447502	XR_003071433.1	0.0325	0.001	-5.02237	0.0205103
gga-miR-1668-3p	2.85095	0.7518	-1.92302	0.0408783	XR_003071433.1	0.0325	0.001	-5.02237	0.0205103
gga-miR-1747-3p	0.375525	0.01	-5.23084	0.0362551	XR_003071433.1	0.0325	0.001	-5.02237	0.0205103
gga-miR-193a-3p	65.8742	17.8879	-1.88073	0.00386441	XR_003071433.1	0.0325	0.001	-5.02237	0.0205103
gga-miR-196-1-3p	0.656725	332.562	8.98412	1.76881e-30	XR_003071433.1	0.0325	0.001	-5.02237	0.0205103
gga-miR-1b-3p	251.444	566.532	1.17192	0.00435322	XR_003071433.1	0.0325	0.001	-5.02237	0.0205103
gga-miR-200b-3p	0.9089	4.97048	2.45119	0.0147751	XR_003071433.1	0.0325	0.001	-5.02237	0.0205103
gga-miR-203a	1.88958	5.39515	1.5136	0.0163568	XR_003071433.1	0.0325	0.001	-5.02237	0.0205103
gga-miR-205c-5p	1.35343	0.1903	-2.83027	0.0433589	XR_003071433.1	0.0325	0.001	-5.02237	0.0205103
gga-miR-31-5p	0.2275	1.87305	3.04145	0.0289953	XR_003071433.1	0.0325	0.001	-5.02237	0.0205103
gga-miR-34a-5p	10.367	3.6776	-1.49516	0.0326943	XR_003071433.1	0.0325	0.001	-5.02237	0.0205103
gga-miR-499-3p	2.28965	750.202	8.35601	4.73402e-29	XR_003071433.1	0.0325	0.001	-5.02237	0.0205103
gga-miR-6553-3p	8.88767	0.63145	-3.81507	2.49305e-06	XR_003071433.1	0.0325	0.001	-5.02237	0.0205103
gga-miR-6631-5p	0.589725	27.4018	5.53808	2.40811e-10	XR_003071433.1	0.0325	0.001	-5.02237	0.0205103
gga-miR-6660-3p	2.1168	0.2045	-3.37171	0.000997016	XR_003071433.1	0.0325	0.001	-5.02237	0.0205103
gga-miR-6701-3p	0.4202	0.01	-5.393	0.0234804	XR_003071433.1	0.0325	0.001	-5.02237	0.0205103
gga-let-7k-5p	439.269	1017.32	1.2116	0.00310363	XR_003071535.1	0.001	0.0925	6.53138	0.00203346
gga-miR-129-5p	4.997	17.1925	1.78264	0.00147876	XR_003071535.1	0.001	0.0925	6.53138	0.00203346
gga-miR-138-1-3p	0.01	0.2332	4.5435	0.0315491	XR_003071535.1	0.001	0.0925	6.53138	0.00203346
gga-miR-1668-3p	2.85095	0.7518	-1.92302	0.0408783	XR_003071535.1	0.001	0.0925	6.53138	0.00203346
gga-miR-1731-5p	3.82145	0.928475	-2.04119	0.0319046	XR_003071535.1	0.001	0.0925	6.53138	0.00203346
gga-miR-1744-3p	43.4401	16.8653	-1.36497	0.0483435	XR_003071535.1	0.001	0.0925	6.53138	0.00203346
gga-miR-200a-3p	6.45747	23.6706	1.87406	0.0163837	XR_003071535.1	0.001	0.0925	6.53138	0.00203346
gga-miR-203a	1.88958	5.39515	1.5136	0.0163568	XR_003071535.1	0.001	0.0925	6.53138	0.00203346
gga-miR-205c-5p	1.35343	0.1903	-2.83027	0.0433589	XR_003071535.1	0.001	0.0925	6.53138	0.00203346
gga-miR-499-5p	34.6428	9242.83	8.05963	2.6247e-26	XR_003071535.1	0.001	0.0925	6.53138	0.00203346
gga-let-7k-5p	439.269	1017.32	1.2116	0.00310363	XR_003071689.1	0.1975	0.005	-5.30378	6.81e-05
gga-miR-10585-5p	4.8577	1.09167	-2.15373	0.0109363	XR_003071689.1	0.1975	0.005	-5.30378	6.81e-05
gga-miR-10c-3p	6.95435	14.7014	1.07997	0.0293796	XR_003071689.1	0.1975	0.005	-5.30378	6.81e-05
gga-miR-12281-3p	0.114675	0.6322	2.46283	0.0447798	XR_003071689.1	0.1975	0.005	-5.30378	6.81e-05
gga-miR-138-1-3p	0.01	0.2332	4.5435	0.0315491	XR_003071689.1	0.1975	0.005	-5.30378	6.81e-05
gga-miR-1663-3p	2.3284	9.32708	2.00209	0.00161581	XR_003071689.1	0.1975	0.005	-5.30378	6.81e-05
gga-miR-1744-3p	43.4401	16.8653	-1.36497	0.0483435	XR_003071689.1	0.1975	0.005	-5.30378	6.81e-05
gga-miR-1747-3p	0.375525	0.01	-5.23084	0.0362551	XR_003071689.1	0.1975	0.005	-5.30378	6.81e-05
gga-miR-196-1-3p	0.656725	332.562	8.98412	1.76881e-30	XR_003071689.1	0.1975	0.005	-5.30378	6.81e-05
gga-miR-196-5p	35.1242	1239.47	5.14112	2.41112e-25	XR_003071689.1	0.1975	0.005	-5.30378	6.81e-05
gga-miR-1b-3p	251.444	566.532	1.17192	0.00435322	XR_003071689.1	0.1975	0.005	-5.30378	6.81e-05
gga-miR-200a-3p	6.45747	23.6706	1.87406	0.0163837	XR_003071689.1	0.1975	0.005	-5.30378	6.81e-05
gga-miR-203a	1.88958	5.39515	1.5136	0.0163568	XR_003071689.1	0.1975	0.005	-5.30378	6.81e-05
gga-miR-205c-5p	1.35343	0.1903	-2.83027	0.0433589	XR_003071689.1	0.1975	0.005	-5.30378	6.81e-05
gga-miR-34a-5p	10.367	3.6776	-1.49516	0.0326943	XR_003071689.1	0.1975	0.005	-5.30378	6.81e-05
gga-miR-490-3p	0.91005	12.043	3.7261	0.000905199	XR_003071689.1	0.1975	0.005	-5.30378	6.81e-05
gga-miR-6631-5p	0.589725	27.4018	5.53808	2.40811e-10	XR_003071689.1	0.1975	0.005	-5.30378	6.81e-05
gga-miR-6660-3p	2.1168	0.2045	-3.37171	0.000997016	XR_003071689.1	0.1975	0.005	-5.30378	6.81e-05
gga-miR-499-3p	2.28965	750.202	8.35601	4.73402e-29	XR_003071776.1	0.0525	0.85	4.01707	0.0220918
gga-let-7k-5p	439.269	1017.32	1.2116	0.00310363	XR_003071910.1	0.001	0.0625	5.96578	0.031671
gga-miR-10585-5p	4.8577	1.09167	-2.15373	0.0109363	XR_003071910.1	0.001	0.0625	5.96578	0.031671
gga-miR-138-1-3p	0.01	0.2332	4.5435	0.0315491	XR_003071910.1	0.001	0.0625	5.96578	0.031671
gga-miR-1668-3p	2.85095	0.7518	-1.92302	0.0408783	XR_003071910.1	0.001	0.0625	5.96578	0.031671
gga-miR-1744-3p	43.4401	16.8653	-1.36497	0.0483435	XR_003071910.1	0.001	0.0625	5.96578	0.031671
gga-miR-1747-3p	0.375525	0.01	-5.23084	0.0362551	XR_003071910.1	0.001	0.0625	5.96578	0.031671
gga-miR-196-5p	35.1242	1239.47	5.14112	2.41112e-25	XR_003071910.1	0.001	0.0625	5.96578	0.031671
gga-miR-203a	1.88958	5.39515	1.5136	0.0163568	XR_003071910.1	0.001	0.0625	5.96578	0.031671
gga-miR-205c-5p	1.35343	0.1903	-2.83027	0.0433589	XR_003071910.1	0.001	0.0625	5.96578	0.031671
gga-miR-34a-5p	10.367	3.6776	-1.49516	0.0326943	XR_003071910.1	0.001	0.0625	5.96578	0.031671
gga-miR-499-3p	2.28965	750.202	8.35601	4.73402e-29	XR_003071910.1	0.001	0.0625	5.96578	0.031671
gga-miR-499-5p	34.6428	9242.83	8.05963	2.6247e-26	XR_003071910.1	0.001	0.0625	5.96578	0.031671
gga-miR-6631-5p	0.589725	27.4018	5.53808	2.40811e-10	XR_003071910.1	0.001	0.0625	5.96578	0.031671
gga-miR-6660-3p	2.1168	0.2045	-3.37171	0.000997016	XR_003071910.1	0.001	0.0625	5.96578	0.031671
gga-let-7k-5p	439.269	1017.32	1.2116	0.00310363	XR_003071913.1	0.035	0.001	-5.12928	0.0428007
gga-miR-10585-5p	4.8577	1.09167	-2.15373	0.0109363	XR_003071913.1	0.035	0.001	-5.12928	0.0428007
gga-miR-138-1-3p	0.01	0.2332	4.5435	0.0315491	XR_003071913.1	0.035	0.001	-5.12928	0.0428007
gga-miR-1668-3p	2.85095	0.7518	-1.92302	0.0408783	XR_003071913.1	0.035	0.001	-5.12928	0.0428007
gga-miR-1744-3p	43.4401	16.8653	-1.36497	0.0483435	XR_003071913.1	0.035	0.001	-5.12928	0.0428007
gga-miR-1747-3p	0.375525	0.01	-5.23084	0.0362551	XR_003071913.1	0.035	0.001	-5.12928	0.0428007
gga-miR-196-5p	35.1242	1239.47	5.14112	2.41112e-25	XR_003071913.1	0.035	0.001	-5.12928	0.0428007
gga-miR-203a	1.88958	5.39515	1.5136	0.0163568	XR_003071913.1	0.035	0.001	-5.12928	0.0428007
gga-miR-205c-5p	1.35343	0.1903	-2.83027	0.0433589	XR_003071913.1	0.035	0.001	-5.12928	0.0428007
gga-miR-34a-5p	10.367	3.6776	-1.49516	0.0326943	XR_003071913.1	0.035	0.001	-5.12928	0.0428007
gga-miR-499-3p	2.28965	750.202	8.35601	4.73402e-29	XR_003071913.1	0.035	0.001	-5.12928	0.0428007
gga-miR-499-5p	34.6428	9242.83	8.05963	2.6247e-26	XR_003071913.1	0.035	0.001	-5.12928	0.0428007
gga-miR-6631-5p	0.589725	27.4018	5.53808	2.40811e-10	XR_003071913.1	0.035	0.001	-5.12928	0.0428007
gga-miR-6660-3p	2.1168	0.2045	-3.37171	0.000997016	XR_003071913.1	0.035	0.001	-5.12928	0.0428007
gga-miR-126-3p	5025.42	10744	1.09622	0.00211784	XR_003071968.1	0.001	0.335	8.38802	0.0377252
gga-miR-196-1-3p	0.656725	332.562	8.98412	1.76881e-30	XR_003071968.1	0.001	0.335	8.38802	0.0377252
gga-miR-10585-5p	4.8577	1.09167	-2.15373	0.0109363	XR_003072357.1	0.12	0.001	-6.90689	0.00178593
gga-miR-129-1-3p	2.56878	9.8002	1.93173	0.00184891	XR_003072357.1	0.12	0.001	-6.90689	0.00178593
gga-miR-129-5p	4.997	17.1925	1.78264	0.00147876	XR_003072357.1	0.12	0.001	-6.90689	0.00178593
gga-miR-138-1-3p	0.01	0.2332	4.5435	0.0315491	XR_003072357.1	0.12	0.001	-6.90689	0.00178593
gga-miR-1731-5p	3.82145	0.928475	-2.04119	0.0319046	XR_003072357.1	0.12	0.001	-6.90689	0.00178593
gga-miR-1747-3p	0.375525	0.01	-5.23084	0.0362551	XR_003072357.1	0.12	0.001	-6.90689	0.00178593
gga-miR-196-5p	35.1242	1239.47	5.14112	2.41112e-25	XR_003072357.1	0.12	0.001	-6.90689	0.00178593
gga-miR-200a-3p	6.45747	23.6706	1.87406	0.0163837	XR_003072357.1	0.12	0.001	-6.90689	0.00178593
gga-miR-200b-3p	0.9089	4.97048	2.45119	0.0147751	XR_003072357.1	0.12	0.001	-6.90689	0.00178593
gga-miR-203a	1.88958	5.39515	1.5136	0.0163568	XR_003072357.1	0.12	0.001	-6.90689	0.00178593
gga-miR-205c-5p	1.35343	0.1903	-2.83027	0.0433589	XR_003072357.1	0.12	0.001	-6.90689	0.00178593
gga-miR-499-3p	2.28965	750.202	8.35601	4.73402e-29	XR_003072357.1	0.12	0.001	-6.90689	0.00178593
gga-miR-6553-3p	8.88767	0.63145	-3.81507	2.49305e-06	XR_003072357.1	0.12	0.001	-6.90689	0.00178593
gga-miR-6631-5p	0.589725	27.4018	5.53808	2.40811e-10	XR_003072357.1	0.12	0.001	-6.90689	0.00178593
gga-let-7k-5p	439.269	1017.32	1.2116	0.00310363	XR_003072362.1	0.0375	0.97	4.69302	0.000557161
gga-miR-10585-5p	4.8577	1.09167	-2.15373	0.0109363	XR_003072362.1	0.0375	0.97	4.69302	0.000557161
gga-miR-129-5p	4.997	17.1925	1.78264	0.00147876	XR_003072362.1	0.0375	0.97	4.69302	0.000557161
gga-miR-138-1-3p	0.01	0.2332	4.5435	0.0315491	XR_003072362.1	0.0375	0.97	4.69302	0.000557161
gga-miR-1663-3p	2.3284	9.32708	2.00209	0.00161581	XR_003072362.1	0.0375	0.97	4.69302	0.000557161
gga-miR-1668-3p	2.85095	0.7518	-1.92302	0.0408783	XR_003072362.1	0.0375	0.97	4.69302	0.000557161
gga-miR-196-1-3p	0.656725	332.562	8.98412	1.76881e-30	XR_003072362.1	0.0375	0.97	4.69302	0.000557161
gga-miR-196-5p	35.1242	1239.47	5.14112	2.41112e-25	XR_003072362.1	0.0375	0.97	4.69302	0.000557161
gga-miR-1b-3p	251.444	566.532	1.17192	0.00435322	XR_003072362.1	0.0375	0.97	4.69302	0.000557161
gga-miR-200a-3p	6.45747	23.6706	1.87406	0.0163837	XR_003072362.1	0.0375	0.97	4.69302	0.000557161
gga-miR-200b-3p	0.9089	4.97048	2.45119	0.0147751	XR_003072362.1	0.0375	0.97	4.69302	0.000557161
gga-miR-203a	1.88958	5.39515	1.5136	0.0163568	XR_003072362.1	0.0375	0.97	4.69302	0.000557161
gga-miR-205c-5p	1.35343	0.1903	-2.83027	0.0433589	XR_003072362.1	0.0375	0.97	4.69302	0.000557161
gga-miR-499-3p	2.28965	750.202	8.35601	4.73402e-29	XR_003072362.1	0.0375	0.97	4.69302	0.000557161
gga-miR-6553-3p	8.88767	0.63145	-3.81507	2.49305e-06	XR_003072362.1	0.0375	0.97	4.69302	0.000557161
gga-miR-6631-5p	0.589725	27.4018	5.53808	2.40811e-10	XR_003072362.1	0.0375	0.97	4.69302	0.000557161
gga-miR-6660-3p	2.1168	0.2045	-3.37171	0.000997016	XR_003072362.1	0.0375	0.97	4.69302	0.000557161
gga-miR-1663-3p	2.3284	9.32708	2.00209	0.00161581	XR_003072377.1	1.94	0.3625	-2.42	0.00134442
gga-miR-1747-3p	0.375525	0.01	-5.23084	0.0362551	XR_003072377.1	1.94	0.3625	-2.42	0.00134442
gga-miR-138-1-3p	0.01	0.2332	4.5435	0.0315491	XR_003072389.1	0.0675	1.975	4.87082	1.22e-05
gga-miR-1663-3p	2.3284	9.32708	2.00209	0.00161581	XR_003072389.1	0.0675	1.975	4.87082	1.22e-05
gga-miR-1731-5p	3.82145	0.928475	-2.04119	0.0319046	XR_003072389.1	0.0675	1.975	4.87082	1.22e-05
gga-miR-1b-3p	251.444	566.532	1.17192	0.00435322	XR_003072389.1	0.0675	1.975	4.87082	1.22e-05
gga-miR-200a-3p	6.45747	23.6706	1.87406	0.0163837	XR_003072389.1	0.0675	1.975	4.87082	1.22e-05
gga-miR-31-5p	0.2275	1.87305	3.04145	0.0289953	XR_003072389.1	0.0675	1.975	4.87082	1.22e-05
gga-miR-34a-5p	10.367	3.6776	-1.49516	0.0326943	XR_003072389.1	0.0675	1.975	4.87082	1.22e-05
gga-miR-6631-5p	0.589725	27.4018	5.53808	2.40811e-10	XR_003072389.1	0.0675	1.975	4.87082	1.22e-05
gga-miR-129-1-3p	2.56878	9.8002	1.93173	0.00184891	XR_003072973.1	0.001	0.395	8.62571	0.0031601
gga-miR-1557	1.58858	0.01	-7.31159	4.02646e-05	XR_003072973.1	0.001	0.395	8.62571	0.0031601
gga-miR-1747-3p	0.375525	0.01	-5.23084	0.0362551	XR_003072973.1	0.001	0.395	8.62571	0.0031601
gga-miR-499-5p	34.6428	9242.83	8.05963	2.6247e-26	XR_003072973.1	0.001	0.395	8.62571	0.0031601
gga-miR-12281-3p	0.114675	0.6322	2.46283	0.0447798	XR_003073178.1	0.001	0.4275	8.73978	7.18e-07
gga-miR-129-1-3p	2.56878	9.8002	1.93173	0.00184891	XR_003073178.1	0.001	0.4275	8.73978	7.18e-07
gga-miR-1731-5p	3.82145	0.928475	-2.04119	0.0319046	XR_003073178.1	0.001	0.4275	8.73978	7.18e-07
gga-miR-1747-3p	0.375525	0.01	-5.23084	0.0362551	XR_003073178.1	0.001	0.4275	8.73978	7.18e-07
gga-miR-193a-3p	65.8742	17.8879	-1.88073	0.00386441	XR_003073178.1	0.001	0.4275	8.73978	7.18e-07
gga-miR-196-1-3p	0.656725	332.562	8.98412	1.76881e-30	XR_003073178.1	0.001	0.4275	8.73978	7.18e-07
gga-miR-196-5p	35.1242	1239.47	5.14112	2.41112e-25	XR_003073178.1	0.001	0.4275	8.73978	7.18e-07
gga-miR-200b-3p	0.9089	4.97048	2.45119	0.0147751	XR_003073178.1	0.001	0.4275	8.73978	7.18e-07
gga-miR-31-5p	0.2275	1.87305	3.04145	0.0289953	XR_003073178.1	0.001	0.4275	8.73978	7.18e-07
gga-miR-3523	29.254	61.3955	1.0695	0.0123338	XR_003073178.1	0.001	0.4275	8.73978	7.18e-07
gga-miR-10585-5p	4.8577	1.09167	-2.15373	0.0109363	XR_003073622.1	0.02	0.4925	4.62205	0.000221293
gga-miR-10c-3p	6.95435	14.7014	1.07997	0.0293796	XR_003073622.1	0.02	0.4925	4.62205	0.000221293
gga-miR-129-1-3p	2.56878	9.8002	1.93173	0.00184891	XR_003073622.1	0.02	0.4925	4.62205	0.000221293
gga-miR-153-3p	10.8158	24.5717	1.18385	0.0447502	XR_003073622.1	0.02	0.4925	4.62205	0.000221293
gga-miR-1668-3p	2.85095	0.7518	-1.92302	0.0408783	XR_003073622.1	0.02	0.4925	4.62205	0.000221293
gga-miR-1731-5p	3.82145	0.928475	-2.04119	0.0319046	XR_003073622.1	0.02	0.4925	4.62205	0.000221293
gga-miR-1b-3p	251.444	566.532	1.17192	0.00435322	XR_003073622.1	0.02	0.4925	4.62205	0.000221293
gga-miR-203a	1.88958	5.39515	1.5136	0.0163568	XR_003073622.1	0.02	0.4925	4.62205	0.000221293
gga-miR-31-5p	0.2275	1.87305	3.04145	0.0289953	XR_003073622.1	0.02	0.4925	4.62205	0.000221293
gga-miR-34a-5p	10.367	3.6776	-1.49516	0.0326943	XR_003073622.1	0.02	0.4925	4.62205	0.000221293
gga-miR-499-3p	2.28965	750.202	8.35601	4.73402e-29	XR_003073622.1	0.02	0.4925	4.62205	0.000221293
gga-miR-499-5p	34.6428	9242.83	8.05963	2.6247e-26	XR_003073622.1	0.02	0.4925	4.62205	0.000221293
gga-miR-6660-3p	2.1168	0.2045	-3.37171	0.000997016	XR_003073622.1	0.02	0.4925	4.62205	0.000221293
gga-miR-6701-3p	0.4202	0.01	-5.393	0.0234804	XR_003073622.1	0.02	0.4925	4.62205	0.000221293
gga-let-7k-5p	439.269	1017.32	1.2116	0.00310363	XR_003073711.1	0.001	0.0875	6.45121	0.00470651
gga-miR-10585-5p	4.8577	1.09167	-2.15373	0.0109363	XR_003073711.1	0.001	0.0875	6.45121	0.00470651
gga-miR-122-5p	1.09675	3.4407	1.64947	0.0268991	XR_003073711.1	0.001	0.0875	6.45121	0.00470651
gga-miR-138-1-3p	0.01	0.2332	4.5435	0.0315491	XR_003073711.1	0.001	0.0875	6.45121	0.00470651
gga-miR-1663-3p	2.3284	9.32708	2.00209	0.00161581	XR_003073711.1	0.001	0.0875	6.45121	0.00470651
gga-miR-1668-3p	2.85095	0.7518	-1.92302	0.0408783	XR_003073711.1	0.001	0.0875	6.45121	0.00470651
gga-miR-1731-5p	3.82145	0.928475	-2.04119	0.0319046	XR_003073711.1	0.001	0.0875	6.45121	0.00470651
gga-miR-1744-3p	43.4401	16.8653	-1.36497	0.0483435	XR_003073711.1	0.001	0.0875	6.45121	0.00470651
gga-miR-1747-3p	0.375525	0.01	-5.23084	0.0362551	XR_003073711.1	0.001	0.0875	6.45121	0.00470651
gga-miR-196-1-3p	0.656725	332.562	8.98412	1.76881e-30	XR_003073711.1	0.001	0.0875	6.45121	0.00470651
gga-miR-196-5p	35.1242	1239.47	5.14112	2.41112e-25	XR_003073711.1	0.001	0.0875	6.45121	0.00470651
gga-miR-1b-3p	251.444	566.532	1.17192	0.00435322	XR_003073711.1	0.001	0.0875	6.45121	0.00470651
gga-miR-200a-3p	6.45747	23.6706	1.87406	0.0163837	XR_003073711.1	0.001	0.0875	6.45121	0.00470651
gga-miR-203a	1.88958	5.39515	1.5136	0.0163568	XR_003073711.1	0.001	0.0875	6.45121	0.00470651
gga-miR-205c-5p	1.35343	0.1903	-2.83027	0.0433589	XR_003073711.1	0.001	0.0875	6.45121	0.00470651
gga-miR-490-3p	0.91005	12.043	3.7261	0.000905199	XR_003073711.1	0.001	0.0875	6.45121	0.00470651
gga-miR-499-3p	2.28965	750.202	8.35601	4.73402e-29	XR_003073711.1	0.001	0.0875	6.45121	0.00470651
gga-miR-6631-5p	0.589725	27.4018	5.53808	2.40811e-10	XR_003073711.1	0.001	0.0875	6.45121	0.00470651
gga-miR-6660-3p	2.1168	0.2045	-3.37171	0.000997016	XR_003073711.1	0.001	0.0875	6.45121	0.00470651
gga-miR-138-1-3p	0.01	0.2332	4.5435	0.0315491	XR_003073958.1	0.8375	0.2075	-2.01298	0.00317515
gga-miR-153-3p	10.8158	24.5717	1.18385	0.0447502	XR_003073958.1	0.8375	0.2075	-2.01298	0.00317515
gga-miR-1668-3p	2.85095	0.7518	-1.92302	0.0408783	XR_003073958.1	0.8375	0.2075	-2.01298	0.00317515
gga-miR-1731-5p	3.82145	0.928475	-2.04119	0.0319046	XR_003073958.1	0.8375	0.2075	-2.01298	0.00317515
gga-miR-200a-3p	6.45747	23.6706	1.87406	0.0163837	XR_003073958.1	0.8375	0.2075	-2.01298	0.00317515
gga-miR-200b-3p	0.9089	4.97048	2.45119	0.0147751	XR_003073958.1	0.8375	0.2075	-2.01298	0.00317515
gga-miR-203a	1.88958	5.39515	1.5136	0.0163568	XR_003073958.1	0.8375	0.2075	-2.01298	0.00317515
gga-miR-205c-5p	1.35343	0.1903	-2.83027	0.0433589	XR_003073958.1	0.8375	0.2075	-2.01298	0.00317515
gga-miR-499-5p	34.6428	9242.83	8.05963	2.6247e-26	XR_003073958.1	0.8375	0.2075	-2.01298	0.00317515
gga-miR-6553-3p	8.88767	0.63145	-3.81507	2.49305e-06	XR_003073958.1	0.8375	0.2075	-2.01298	0.00317515
gga-miR-10585-5p	4.8577	1.09167	-2.15373	0.0109363	XR_003074342.1	0.0575	0.001	-5.84549	0.000342934
gga-miR-12281-3p	0.114675	0.6322	2.46283	0.0447798	XR_003074342.1	0.0575	0.001	-5.84549	0.000342934
gga-miR-129-5p	4.997	17.1925	1.78264	0.00147876	XR_003074342.1	0.0575	0.001	-5.84549	0.000342934
gga-miR-138-1-3p	0.01	0.2332	4.5435	0.0315491	XR_003074342.1	0.0575	0.001	-5.84549	0.000342934
gga-miR-153-3p	10.8158	24.5717	1.18385	0.0447502	XR_003074342.1	0.0575	0.001	-5.84549	0.000342934
gga-miR-1557	1.58858	0.01	-7.31159	4.02646e-05	XR_003074342.1	0.0575	0.001	-5.84549	0.000342934
gga-miR-1663-3p	2.3284	9.32708	2.00209	0.00161581	XR_003074342.1	0.0575	0.001	-5.84549	0.000342934
gga-miR-1668-3p	2.85095	0.7518	-1.92302	0.0408783	XR_003074342.1	0.0575	0.001	-5.84549	0.000342934
gga-miR-1744-3p	43.4401	16.8653	-1.36497	0.0483435	XR_003074342.1	0.0575	0.001	-5.84549	0.000342934
gga-miR-1747-3p	0.375525	0.01	-5.23084	0.0362551	XR_003074342.1	0.0575	0.001	-5.84549	0.000342934
gga-miR-1754-5p	0.9395	0.045525	-4.36716	0.00779747	XR_003074342.1	0.0575	0.001	-5.84549	0.000342934
gga-miR-196-1-3p	0.656725	332.562	8.98412	1.76881e-30	XR_003074342.1	0.0575	0.001	-5.84549	0.000342934
gga-miR-196-5p	35.1242	1239.47	5.14112	2.41112e-25	XR_003074342.1	0.0575	0.001	-5.84549	0.000342934
gga-miR-1b-3p	251.444	566.532	1.17192	0.00435322	XR_003074342.1	0.0575	0.001	-5.84549	0.000342934
gga-miR-200a-3p	6.45747	23.6706	1.87406	0.0163837	XR_003074342.1	0.0575	0.001	-5.84549	0.000342934
gga-miR-200b-3p	0.9089	4.97048	2.45119	0.0147751	XR_003074342.1	0.0575	0.001	-5.84549	0.000342934
gga-miR-203a	1.88958	5.39515	1.5136	0.0163568	XR_003074342.1	0.0575	0.001	-5.84549	0.000342934
gga-miR-205c-5p	1.35343	0.1903	-2.83027	0.0433589	XR_003074342.1	0.0575	0.001	-5.84549	0.000342934
gga-miR-31-5p	0.2275	1.87305	3.04145	0.0289953	XR_003074342.1	0.0575	0.001	-5.84549	0.000342934
gga-miR-34a-5p	10.367	3.6776	-1.49516	0.0326943	XR_003074342.1	0.0575	0.001	-5.84549	0.000342934
gga-miR-490-3p	0.91005	12.043	3.7261	0.000905199	XR_003074342.1	0.0575	0.001	-5.84549	0.000342934
gga-miR-499-3p	2.28965	750.202	8.35601	4.73402e-29	XR_003074342.1	0.0575	0.001	-5.84549	0.000342934
gga-miR-6553-3p	8.88767	0.63145	-3.81507	2.49305e-06	XR_003074342.1	0.0575	0.001	-5.84549	0.000342934
gga-miR-6631-5p	0.589725	27.4018	5.53808	2.40811e-10	XR_003074342.1	0.0575	0.001	-5.84549	0.000342934
gga-miR-6660-3p	2.1168	0.2045	-3.37171	0.000997016	XR_003074342.1	0.0575	0.001	-5.84549	0.000342934
gga-miR-6701-3p	0.4202	0.01	-5.393	0.0234804	XR_003074342.1	0.0575	0.001	-5.84549	0.000342934
gga-miR-10585-5p	4.8577	1.09167	-2.15373	0.0109363	XR_003074456.1	0.0325	0.001	-5.02237	0.0323275
gga-miR-122-5p	1.09675	3.4407	1.64947	0.0268991	XR_003074456.1	0.0325	0.001	-5.02237	0.0323275
gga-miR-12281-3p	0.114675	0.6322	2.46283	0.0447798	XR_003074456.1	0.0325	0.001	-5.02237	0.0323275
gga-miR-129-1-3p	2.56878	9.8002	1.93173	0.00184891	XR_003074456.1	0.0325	0.001	-5.02237	0.0323275
gga-miR-129-5p	4.997	17.1925	1.78264	0.00147876	XR_003074456.1	0.0325	0.001	-5.02237	0.0323275
gga-miR-138-1-3p	0.01	0.2332	4.5435	0.0315491	XR_003074456.1	0.0325	0.001	-5.02237	0.0323275
gga-miR-1663-3p	2.3284	9.32708	2.00209	0.00161581	XR_003074456.1	0.0325	0.001	-5.02237	0.0323275
gga-miR-1668-3p	2.85095	0.7518	-1.92302	0.0408783	XR_003074456.1	0.0325	0.001	-5.02237	0.0323275
gga-miR-1744-3p	43.4401	16.8653	-1.36497	0.0483435	XR_003074456.1	0.0325	0.001	-5.02237	0.0323275
gga-miR-1754-5p	0.9395	0.045525	-4.36716	0.00779747	XR_003074456.1	0.0325	0.001	-5.02237	0.0323275
gga-miR-190a-3p	106.11	47.2433	-1.16737	0.0483321	XR_003074456.1	0.0325	0.001	-5.02237	0.0323275
gga-miR-196-1-3p	0.656725	332.562	8.98412	1.76881e-30	XR_003074456.1	0.0325	0.001	-5.02237	0.0323275
gga-miR-1b-3p	251.444	566.532	1.17192	0.00435322	XR_003074456.1	0.0325	0.001	-5.02237	0.0323275
gga-miR-200a-3p	6.45747	23.6706	1.87406	0.0163837	XR_003074456.1	0.0325	0.001	-5.02237	0.0323275
gga-miR-200b-3p	0.9089	4.97048	2.45119	0.0147751	XR_003074456.1	0.0325	0.001	-5.02237	0.0323275
gga-miR-203a	1.88958	5.39515	1.5136	0.0163568	XR_003074456.1	0.0325	0.001	-5.02237	0.0323275
gga-miR-205c-5p	1.35343	0.1903	-2.83027	0.0433589	XR_003074456.1	0.0325	0.001	-5.02237	0.0323275
gga-miR-31-5p	0.2275	1.87305	3.04145	0.0289953	XR_003074456.1	0.0325	0.001	-5.02237	0.0323275
gga-miR-3523	29.254	61.3955	1.0695	0.0123338	XR_003074456.1	0.0325	0.001	-5.02237	0.0323275
gga-miR-499-3p	2.28965	750.202	8.35601	4.73402e-29	XR_003074456.1	0.0325	0.001	-5.02237	0.0323275
gga-miR-6553-3p	8.88767	0.63145	-3.81507	2.49305e-06	XR_003074456.1	0.0325	0.001	-5.02237	0.0323275
gga-miR-6631-5p	0.589725	27.4018	5.53808	2.40811e-10	XR_003074456.1	0.0325	0.001	-5.02237	0.0323275
gga-miR-12281-3p	0.114675	0.6322	2.46283	0.0447798	XR_003074459.1	0.095	0.001	-6.56986	0.00461314
gga-miR-129-1-3p	2.56878	9.8002	1.93173	0.00184891	XR_003074459.1	0.095	0.001	-6.56986	0.00461314
gga-miR-1668-3p	2.85095	0.7518	-1.92302	0.0408783	XR_003074459.1	0.095	0.001	-6.56986	0.00461314
gga-miR-1754-5p	0.9395	0.045525	-4.36716	0.00779747	XR_003074459.1	0.095	0.001	-6.56986	0.00461314
gga-miR-196-1-3p	0.656725	332.562	8.98412	1.76881e-30	XR_003074459.1	0.095	0.001	-6.56986	0.00461314
gga-miR-1b-3p	251.444	566.532	1.17192	0.00435322	XR_003074459.1	0.095	0.001	-6.56986	0.00461314
gga-miR-200a-3p	6.45747	23.6706	1.87406	0.0163837	XR_003074459.1	0.095	0.001	-6.56986	0.00461314
gga-miR-203a	1.88958	5.39515	1.5136	0.0163568	XR_003074459.1	0.095	0.001	-6.56986	0.00461314
gga-miR-205c-5p	1.35343	0.1903	-2.83027	0.0433589	XR_003074459.1	0.095	0.001	-6.56986	0.00461314
gga-miR-3523	29.254	61.3955	1.0695	0.0123338	XR_003074459.1	0.095	0.001	-6.56986	0.00461314
gga-miR-499-3p	2.28965	750.202	8.35601	4.73402e-29	XR_003074459.1	0.095	0.001	-6.56986	0.00461314
gga-miR-6631-5p	0.589725	27.4018	5.53808	2.40811e-10	XR_003074459.1	0.095	0.001	-6.56986	0.00461314
gga-miR-10585-5p	4.8577	1.09167	-2.15373	0.0109363	XR_003074510.1	0.001	0.11	6.78136	0.000238619
gga-miR-129-5p	4.997	17.1925	1.78264	0.00147876	XR_003074510.1	0.001	0.11	6.78136	0.000238619
gga-miR-138-1-3p	0.01	0.2332	4.5435	0.0315491	XR_003074510.1	0.001	0.11	6.78136	0.000238619
gga-miR-153-3p	10.8158	24.5717	1.18385	0.0447502	XR_003074510.1	0.001	0.11	6.78136	0.000238619
gga-miR-1731-5p	3.82145	0.928475	-2.04119	0.0319046	XR_003074510.1	0.001	0.11	6.78136	0.000238619
gga-miR-1744-3p	43.4401	16.8653	-1.36497	0.0483435	XR_003074510.1	0.001	0.11	6.78136	0.000238619
gga-miR-193a-3p	65.8742	17.8879	-1.88073	0.00386441	XR_003074510.1	0.001	0.11	6.78136	0.000238619
gga-miR-196-1-3p	0.656725	332.562	8.98412	1.76881e-30	XR_003074510.1	0.001	0.11	6.78136	0.000238619
gga-miR-196-5p	35.1242	1239.47	5.14112	2.41112e-25	XR_003074510.1	0.001	0.11	6.78136	0.000238619
gga-miR-200b-3p	0.9089	4.97048	2.45119	0.0147751	XR_003074510.1	0.001	0.11	6.78136	0.000238619
gga-miR-203a	1.88958	5.39515	1.5136	0.0163568	XR_003074510.1	0.001	0.11	6.78136	0.000238619
gga-miR-205c-5p	1.35343	0.1903	-2.83027	0.0433589	XR_003074510.1	0.001	0.11	6.78136	0.000238619
gga-miR-31-5p	0.2275	1.87305	3.04145	0.0289953	XR_003074510.1	0.001	0.11	6.78136	0.000238619
gga-miR-490-3p	0.91005	12.043	3.7261	0.000905199	XR_003074510.1	0.001	0.11	6.78136	0.000238619
gga-miR-499-3p	2.28965	750.202	8.35601	4.73402e-29	XR_003074510.1	0.001	0.11	6.78136	0.000238619
gga-miR-6631-5p	0.589725	27.4018	5.53808	2.40811e-10	XR_003074510.1	0.001	0.11	6.78136	0.000238619
gga-miR-6660-3p	2.1168	0.2045	-3.37171	0.000997016	XR_003074510.1	0.001	0.11	6.78136	0.000238619
gga-miR-12281-3p	0.114675	0.6322	2.46283	0.0447798	XR_003074563.1	0.0375	4.5525	6.92362	4.22e-11
gga-miR-129-1-3p	2.56878	9.8002	1.93173	0.00184891	XR_003074563.1	0.0375	4.5525	6.92362	4.22e-11
gga-miR-153-3p	10.8158	24.5717	1.18385	0.0447502	XR_003074563.1	0.0375	4.5525	6.92362	4.22e-11
gga-miR-1754-5p	0.9395	0.045525	-4.36716	0.00779747	XR_003074563.1	0.0375	4.5525	6.92362	4.22e-11
gga-miR-200b-3p	0.9089	4.97048	2.45119	0.0147751	XR_003074563.1	0.0375	4.5525	6.92362	4.22e-11
gga-miR-34a-5p	10.367	3.6776	-1.49516	0.0326943	XR_003074563.1	0.0375	4.5525	6.92362	4.22e-11
gga-miR-499-3p	2.28965	750.202	8.35601	4.73402e-29	XR_003074563.1	0.0375	4.5525	6.92362	4.22e-11
gga-miR-6660-3p	2.1168	0.2045	-3.37171	0.000997016	XR_003074563.1	0.0375	4.5525	6.92362	4.22e-11
gga-let-7k-5p	439.269	1017.32	1.2116	0.00310363	XR_003074785.1	0.0075	0.25	5.05889	0.000237408
gga-miR-10585-5p	4.8577	1.09167	-2.15373	0.0109363	XR_003074785.1	0.0075	0.25	5.05889	0.000237408
gga-miR-126-3p	5025.42	10744	1.09622	0.00211784	XR_003074785.1	0.0075	0.25	5.05889	0.000237408
gga-miR-129-5p	4.997	17.1925	1.78264	0.00147876	XR_003074785.1	0.0075	0.25	5.05889	0.000237408
gga-miR-153-3p	10.8158	24.5717	1.18385	0.0447502	XR_003074785.1	0.0075	0.25	5.05889	0.000237408
gga-miR-1663-3p	2.3284	9.32708	2.00209	0.00161581	XR_003074785.1	0.0075	0.25	5.05889	0.000237408
gga-miR-1668-3p	2.85095	0.7518	-1.92302	0.0408783	XR_003074785.1	0.0075	0.25	5.05889	0.000237408
gga-miR-1744-3p	43.4401	16.8653	-1.36497	0.0483435	XR_003074785.1	0.0075	0.25	5.05889	0.000237408
gga-miR-1754-5p	0.9395	0.045525	-4.36716	0.00779747	XR_003074785.1	0.0075	0.25	5.05889	0.000237408
gga-miR-196-1-3p	0.656725	332.562	8.98412	1.76881e-30	XR_003074785.1	0.0075	0.25	5.05889	0.000237408
gga-miR-196-5p	35.1242	1239.47	5.14112	2.41112e-25	XR_003074785.1	0.0075	0.25	5.05889	0.000237408
gga-miR-1b-3p	251.444	566.532	1.17192	0.00435322	XR_003074785.1	0.0075	0.25	5.05889	0.000237408
gga-miR-200b-3p	0.9089	4.97048	2.45119	0.0147751	XR_003074785.1	0.0075	0.25	5.05889	0.000237408
gga-miR-205c-5p	1.35343	0.1903	-2.83027	0.0433589	XR_003074785.1	0.0075	0.25	5.05889	0.000237408
gga-miR-31-5p	0.2275	1.87305	3.04145	0.0289953	XR_003074785.1	0.0075	0.25	5.05889	0.000237408
gga-miR-490-3p	0.91005	12.043	3.7261	0.000905199	XR_003074785.1	0.0075	0.25	5.05889	0.000237408
gga-miR-6553-3p	8.88767	0.63145	-3.81507	2.49305e-06	XR_003074785.1	0.0075	0.25	5.05889	0.000237408
gga-miR-129-5p	4.997	17.1925	1.78264	0.00147876	XR_003074879.1	0.001	0.155	7.27612	0.0152129
gga-miR-34a-5p	10.367	3.6776	-1.49516	0.0326943	XR_003074879.1	0.001	0.155	7.27612	0.0152129
gga-miR-10585-5p	4.8577	1.09167	-2.15373	0.0109363	XR_003075104.1	0.9	0.04	-4.49185	0.000124172
gga-miR-12281-3p	0.114675	0.6322	2.46283	0.0447798	XR_003075104.1	0.9	0.04	-4.49185	0.000124172
gga-miR-126-3p	5025.42	10744	1.09622	0.00211784	XR_003075104.1	0.9	0.04	-4.49185	0.000124172
gga-miR-129-1-3p	2.56878	9.8002	1.93173	0.00184891	XR_003075104.1	0.9	0.04	-4.49185	0.000124172
gga-miR-129-5p	4.997	17.1925	1.78264	0.00147876	XR_003075104.1	0.9	0.04	-4.49185	0.000124172
gga-miR-138-1-3p	0.01	0.2332	4.5435	0.0315491	XR_003075104.1	0.9	0.04	-4.49185	0.000124172
gga-miR-153-3p	10.8158	24.5717	1.18385	0.0447502	XR_003075104.1	0.9	0.04	-4.49185	0.000124172
gga-miR-1731-5p	3.82145	0.928475	-2.04119	0.0319046	XR_003075104.1	0.9	0.04	-4.49185	0.000124172
gga-miR-1754-5p	0.9395	0.045525	-4.36716	0.00779747	XR_003075104.1	0.9	0.04	-4.49185	0.000124172
gga-miR-1b-3p	251.444	566.532	1.17192	0.00435322	XR_003075104.1	0.9	0.04	-4.49185	0.000124172
gga-miR-221-5p	293.7	132.346	-1.15003	0.0298042	XR_003075104.1	0.9	0.04	-4.49185	0.000124172
gga-miR-499-3p	2.28965	750.202	8.35601	4.73402e-29	XR_003075104.1	0.9	0.04	-4.49185	0.000124172
gga-miR-6553-3p	8.88767	0.63145	-3.81507	2.49305e-06	XR_003075104.1	0.9	0.04	-4.49185	0.000124172
gga-miR-6631-5p	0.589725	27.4018	5.53808	2.40811e-10	XR_003075104.1	0.9	0.04	-4.49185	0.000124172
gga-miR-129-1-3p	2.56878	9.8002	1.93173	0.00184891	XR_003075804.1	0.855	0.001	-9.73978	0.00313166
gga-miR-1668-3p	2.85095	0.7518	-1.92302	0.0408783	XR_003075804.1	0.855	0.001	-9.73978	0.00313166
gga-miR-129-5p	4.997	17.1925	1.78264	0.00147876	XR_003076162.1	0.001	0.15	7.22882	0.00139576
gga-miR-138-1-3p	0.01	0.2332	4.5435	0.0315491	XR_003076162.1	0.001	0.15	7.22882	0.00139576
gga-miR-1668-3p	2.85095	0.7518	-1.92302	0.0408783	XR_003076162.1	0.001	0.15	7.22882	0.00139576
gga-miR-1747-3p	0.375525	0.01	-5.23084	0.0362551	XR_003076162.1	0.001	0.15	7.22882	0.00139576
gga-miR-190a-3p	106.11	47.2433	-1.16737	0.0483321	XR_003076162.1	0.001	0.15	7.22882	0.00139576
gga-miR-196-5p	35.1242	1239.47	5.14112	2.41112e-25	XR_003076162.1	0.001	0.15	7.22882	0.00139576
gga-miR-1b-3p	251.444	566.532	1.17192	0.00435322	XR_003076162.1	0.001	0.15	7.22882	0.00139576
gga-miR-203a	1.88958	5.39515	1.5136	0.0163568	XR_003076162.1	0.001	0.15	7.22882	0.00139576
gga-miR-205c-5p	1.35343	0.1903	-2.83027	0.0433589	XR_003076162.1	0.001	0.15	7.22882	0.00139576
gga-miR-34a-5p	10.367	3.6776	-1.49516	0.0326943	XR_003076162.1	0.001	0.15	7.22882	0.00139576
gga-miR-490-3p	0.91005	12.043	3.7261	0.000905199	XR_003076162.1	0.001	0.15	7.22882	0.00139576
gga-miR-499-3p	2.28965	750.202	8.35601	4.73402e-29	XR_003076162.1	0.001	0.15	7.22882	0.00139576
gga-miR-6631-5p	0.589725	27.4018	5.53808	2.40811e-10	XR_003076162.1	0.001	0.15	7.22882	0.00139576
gga-miR-6660-3p	2.1168	0.2045	-3.37171	0.000997016	XR_003076162.1	0.001	0.15	7.22882	0.00139576
gga-miR-6701-3p	0.4202	0.01	-5.393	0.0234804	XR_003076162.1	0.001	0.15	7.22882	0.00139576
gga-miR-10c-3p	6.95435	14.7014	1.07997	0.0293796	XR_003076199.1	0.015	0.265	4.14296	0.00134366
gga-miR-126-3p	5025.42	10744	1.09622	0.00211784	XR_003076199.1	0.015	0.265	4.14296	0.00134366
gga-miR-129-1-3p	2.56878	9.8002	1.93173	0.00184891	XR_003076199.1	0.015	0.265	4.14296	0.00134366
gga-miR-153-3p	10.8158	24.5717	1.18385	0.0447502	XR_003076199.1	0.015	0.265	4.14296	0.00134366
gga-miR-1668-3p	2.85095	0.7518	-1.92302	0.0408783	XR_003076199.1	0.015	0.265	4.14296	0.00134366
gga-miR-1744-3p	43.4401	16.8653	-1.36497	0.0483435	XR_003076199.1	0.015	0.265	4.14296	0.00134366
gga-miR-1754-5p	0.9395	0.045525	-4.36716	0.00779747	XR_003076199.1	0.015	0.265	4.14296	0.00134366
gga-miR-196-1-3p	0.656725	332.562	8.98412	1.76881e-30	XR_003076199.1	0.015	0.265	4.14296	0.00134366
gga-miR-1b-3p	251.444	566.532	1.17192	0.00435322	XR_003076199.1	0.015	0.265	4.14296	0.00134366
gga-miR-200a-3p	6.45747	23.6706	1.87406	0.0163837	XR_003076199.1	0.015	0.265	4.14296	0.00134366
gga-miR-203a	1.88958	5.39515	1.5136	0.0163568	XR_003076199.1	0.015	0.265	4.14296	0.00134366
gga-miR-205c-5p	1.35343	0.1903	-2.83027	0.0433589	XR_003076199.1	0.015	0.265	4.14296	0.00134366
gga-miR-34a-5p	10.367	3.6776	-1.49516	0.0326943	XR_003076199.1	0.015	0.265	4.14296	0.00134366
gga-miR-499-3p	2.28965	750.202	8.35601	4.73402e-29	XR_003076199.1	0.015	0.265	4.14296	0.00134366
gga-miR-6553-3p	8.88767	0.63145	-3.81507	2.49305e-06	XR_003076199.1	0.015	0.265	4.14296	0.00134366
gga-miR-6631-5p	0.589725	27.4018	5.53808	2.40811e-10	XR_003076199.1	0.015	0.265	4.14296	0.00134366
gga-miR-10585-5p	4.8577	1.09167	-2.15373	0.0109363	XR_003076306.1	0.135	0.0175	-2.94753	0.0433054
gga-miR-126-3p	5025.42	10744	1.09622	0.00211784	XR_003076306.1	0.135	0.0175	-2.94753	0.0433054
gga-miR-138-1-3p	0.01	0.2332	4.5435	0.0315491	XR_003076306.1	0.135	0.0175	-2.94753	0.0433054
gga-miR-1663-3p	2.3284	9.32708	2.00209	0.00161581	XR_003076306.1	0.135	0.0175	-2.94753	0.0433054
gga-miR-1668-3p	2.85095	0.7518	-1.92302	0.0408783	XR_003076306.1	0.135	0.0175	-2.94753	0.0433054
gga-miR-1744-3p	43.4401	16.8653	-1.36497	0.0483435	XR_003076306.1	0.135	0.0175	-2.94753	0.0433054
gga-miR-1754-5p	0.9395	0.045525	-4.36716	0.00779747	XR_003076306.1	0.135	0.0175	-2.94753	0.0433054
gga-miR-196-1-3p	0.656725	332.562	8.98412	1.76881e-30	XR_003076306.1	0.135	0.0175	-2.94753	0.0433054
gga-miR-200a-3p	6.45747	23.6706	1.87406	0.0163837	XR_003076306.1	0.135	0.0175	-2.94753	0.0433054
gga-miR-200b-3p	0.9089	4.97048	2.45119	0.0147751	XR_003076306.1	0.135	0.0175	-2.94753	0.0433054
gga-miR-205c-5p	1.35343	0.1903	-2.83027	0.0433589	XR_003076306.1	0.135	0.0175	-2.94753	0.0433054
gga-miR-34a-5p	10.367	3.6776	-1.49516	0.0326943	XR_003076306.1	0.135	0.0175	-2.94753	0.0433054
gga-miR-3523	29.254	61.3955	1.0695	0.0123338	XR_003076306.1	0.135	0.0175	-2.94753	0.0433054
gga-miR-490-3p	0.91005	12.043	3.7261	0.000905199	XR_003076306.1	0.135	0.0175	-2.94753	0.0433054
gga-miR-6660-3p	2.1168	0.2045	-3.37171	0.000997016	XR_003076306.1	0.135	0.0175	-2.94753	0.0433054
gga-let-7k-5p	439.269	1017.32	1.2116	0.00310363	XR_003076459.1	0.0625	0.001	-5.96578	0.00162987
gga-miR-10585-5p	4.8577	1.09167	-2.15373	0.0109363	XR_003076459.1	0.0625	0.001	-5.96578	0.00162987
gga-miR-122-5p	1.09675	3.4407	1.64947	0.0268991	XR_003076459.1	0.0625	0.001	-5.96578	0.00162987
gga-miR-129-1-3p	2.56878	9.8002	1.93173	0.00184891	XR_003076459.1	0.0625	0.001	-5.96578	0.00162987
gga-miR-129-5p	4.997	17.1925	1.78264	0.00147876	XR_003076459.1	0.0625	0.001	-5.96578	0.00162987
gga-miR-138-1-3p	0.01	0.2332	4.5435	0.0315491	XR_003076459.1	0.0625	0.001	-5.96578	0.00162987
gga-miR-153-3p	10.8158	24.5717	1.18385	0.0447502	XR_003076459.1	0.0625	0.001	-5.96578	0.00162987
gga-miR-1663-3p	2.3284	9.32708	2.00209	0.00161581	XR_003076459.1	0.0625	0.001	-5.96578	0.00162987
gga-miR-1668-3p	2.85095	0.7518	-1.92302	0.0408783	XR_003076459.1	0.0625	0.001	-5.96578	0.00162987
gga-miR-1731-5p	3.82145	0.928475	-2.04119	0.0319046	XR_003076459.1	0.0625	0.001	-5.96578	0.00162987
gga-miR-1744-3p	43.4401	16.8653	-1.36497	0.0483435	XR_003076459.1	0.0625	0.001	-5.96578	0.00162987
gga-miR-1747-3p	0.375525	0.01	-5.23084	0.0362551	XR_003076459.1	0.0625	0.001	-5.96578	0.00162987
gga-miR-1754-5p	0.9395	0.045525	-4.36716	0.00779747	XR_003076459.1	0.0625	0.001	-5.96578	0.00162987
gga-miR-193a-3p	65.8742	17.8879	-1.88073	0.00386441	XR_003076459.1	0.0625	0.001	-5.96578	0.00162987
gga-miR-196-5p	35.1242	1239.47	5.14112	2.41112e-25	XR_003076459.1	0.0625	0.001	-5.96578	0.00162987
gga-miR-1b-3p	251.444	566.532	1.17192	0.00435322	XR_003076459.1	0.0625	0.001	-5.96578	0.00162987
gga-miR-200a-3p	6.45747	23.6706	1.87406	0.0163837	XR_003076459.1	0.0625	0.001	-5.96578	0.00162987
gga-miR-200b-3p	0.9089	4.97048	2.45119	0.0147751	XR_003076459.1	0.0625	0.001	-5.96578	0.00162987
gga-miR-203a	1.88958	5.39515	1.5136	0.0163568	XR_003076459.1	0.0625	0.001	-5.96578	0.00162987
gga-miR-221-5p	293.7	132.346	-1.15003	0.0298042	XR_003076459.1	0.0625	0.001	-5.96578	0.00162987
gga-miR-31-5p	0.2275	1.87305	3.04145	0.0289953	XR_003076459.1	0.0625	0.001	-5.96578	0.00162987
gga-miR-34a-5p	10.367	3.6776	-1.49516	0.0326943	XR_003076459.1	0.0625	0.001	-5.96578	0.00162987
gga-miR-499-3p	2.28965	750.202	8.35601	4.73402e-29	XR_003076459.1	0.0625	0.001	-5.96578	0.00162987
gga-miR-6631-5p	0.589725	27.4018	5.53808	2.40811e-10	XR_003076459.1	0.0625	0.001	-5.96578	0.00162987
gga-miR-6660-3p	2.1168	0.2045	-3.37171	0.000997016	XR_003076459.1	0.0625	0.001	-5.96578	0.00162987
gga-miR-10585-5p	4.8577	1.09167	-2.15373	0.0109363	XR_003076511.1	0.001	0.5775	9.17368	4.14e-06
gga-miR-122-5p	1.09675	3.4407	1.64947	0.0268991	XR_003076511.1	0.001	0.5775	9.17368	4.14e-06
gga-miR-12281-3p	0.114675	0.6322	2.46283	0.0447798	XR_003076511.1	0.001	0.5775	9.17368	4.14e-06
gga-miR-129-1-3p	2.56878	9.8002	1.93173	0.00184891	XR_003076511.1	0.001	0.5775	9.17368	4.14e-06
gga-miR-129-5p	4.997	17.1925	1.78264	0.00147876	XR_003076511.1	0.001	0.5775	9.17368	4.14e-06
gga-miR-1754-5p	0.9395	0.045525	-4.36716	0.00779747	XR_003076511.1	0.001	0.5775	9.17368	4.14e-06
gga-miR-193a-3p	65.8742	17.8879	-1.88073	0.00386441	XR_003076511.1	0.001	0.5775	9.17368	4.14e-06
gga-miR-200a-3p	6.45747	23.6706	1.87406	0.0163837	XR_003076511.1	0.001	0.5775	9.17368	4.14e-06
gga-miR-203a	1.88958	5.39515	1.5136	0.0163568	XR_003076511.1	0.001	0.5775	9.17368	4.14e-06
gga-miR-205c-5p	1.35343	0.1903	-2.83027	0.0433589	XR_003076511.1	0.001	0.5775	9.17368	4.14e-06
gga-miR-221-5p	293.7	132.346	-1.15003	0.0298042	XR_003076511.1	0.001	0.5775	9.17368	4.14e-06
gga-miR-34a-5p	10.367	3.6776	-1.49516	0.0326943	XR_003076511.1	0.001	0.5775	9.17368	4.14e-06
gga-miR-499-3p	2.28965	750.202	8.35601	4.73402e-29	XR_003076511.1	0.001	0.5775	9.17368	4.14e-06
gga-miR-6660-3p	2.1168	0.2045	-3.37171	0.000997016	XR_003076511.1	0.001	0.5775	9.17368	4.14e-06
gga-miR-6701-3p	0.4202	0.01	-5.393	0.0234804	XR_003076511.1	0.001	0.5775	9.17368	4.14e-06
gga-miR-200a-3p	6.45747	23.6706	1.87406	0.0163837	XR_003076715.1	0.4775	0.065	-2.87699	0.0083019
gga-miR-499-3p	2.28965	750.202	8.35601	4.73402e-29	XR_003076715.1	0.4775	0.065	-2.87699	0.0083019
gga-miR-6660-3p	2.1168	0.2045	-3.37171	0.000997016	XR_003076715.1	0.4775	0.065	-2.87699	0.0083019
gga-miR-122-5p	1.09675	3.4407	1.64947	0.0268991	XR_003076716.1	0.9975	0.0775	-3.68605	0.000734086
gga-miR-129-5p	4.997	17.1925	1.78264	0.00147876	XR_003076716.1	0.9975	0.0775	-3.68605	0.000734086
gga-miR-1747-3p	0.375525	0.01	-5.23084	0.0362551	XR_003076716.1	0.9975	0.0775	-3.68605	0.000734086
gga-miR-1754-5p	0.9395	0.045525	-4.36716	0.00779747	XR_003076716.1	0.9975	0.0775	-3.68605	0.000734086
gga-miR-200a-3p	6.45747	23.6706	1.87406	0.0163837	XR_003076716.1	0.9975	0.0775	-3.68605	0.000734086
gga-miR-31-5p	0.2275	1.87305	3.04145	0.0289953	XR_003076716.1	0.9975	0.0775	-3.68605	0.000734086
gga-miR-3523	29.254	61.3955	1.0695	0.0123338	XR_003076716.1	0.9975	0.0775	-3.68605	0.000734086
gga-miR-6631-5p	0.589725	27.4018	5.53808	2.40811e-10	XR_003076716.1	0.9975	0.0775	-3.68605	0.000734086
gga-miR-6660-3p	2.1168	0.2045	-3.37171	0.000997016	XR_003076716.1	0.9975	0.0775	-3.68605	0.000734086
gga-let-7k-5p	439.269	1017.32	1.2116	0.00310363	XR_003076969.1	0.1175	1.1725	3.31886	0.00464605
gga-miR-10585-5p	4.8577	1.09167	-2.15373	0.0109363	XR_003076969.1	0.1175	1.1725	3.31886	0.00464605
gga-miR-122-5p	1.09675	3.4407	1.64947	0.0268991	XR_003076969.1	0.1175	1.1725	3.31886	0.00464605
gga-miR-12281-3p	0.114675	0.6322	2.46283	0.0447798	XR_003076969.1	0.1175	1.1725	3.31886	0.00464605
gga-miR-126-3p	5025.42	10744	1.09622	0.00211784	XR_003076969.1	0.1175	1.1725	3.31886	0.00464605
gga-miR-129-1-3p	2.56878	9.8002	1.93173	0.00184891	XR_003076969.1	0.1175	1.1725	3.31886	0.00464605
gga-miR-129-5p	4.997	17.1925	1.78264	0.00147876	XR_003076969.1	0.1175	1.1725	3.31886	0.00464605
gga-miR-138-1-3p	0.01	0.2332	4.5435	0.0315491	XR_003076969.1	0.1175	1.1725	3.31886	0.00464605
gga-miR-153-3p	10.8158	24.5717	1.18385	0.0447502	XR_003076969.1	0.1175	1.1725	3.31886	0.00464605
gga-miR-1668-3p	2.85095	0.7518	-1.92302	0.0408783	XR_003076969.1	0.1175	1.1725	3.31886	0.00464605
gga-miR-1747-3p	0.375525	0.01	-5.23084	0.0362551	XR_003076969.1	0.1175	1.1725	3.31886	0.00464605
gga-miR-193a-3p	65.8742	17.8879	-1.88073	0.00386441	XR_003076969.1	0.1175	1.1725	3.31886	0.00464605
gga-miR-196-1-3p	0.656725	332.562	8.98412	1.76881e-30	XR_003076969.1	0.1175	1.1725	3.31886	0.00464605
gga-miR-200a-3p	6.45747	23.6706	1.87406	0.0163837	XR_003076969.1	0.1175	1.1725	3.31886	0.00464605
gga-miR-200b-3p	0.9089	4.97048	2.45119	0.0147751	XR_003076969.1	0.1175	1.1725	3.31886	0.00464605
gga-miR-203a	1.88958	5.39515	1.5136	0.0163568	XR_003076969.1	0.1175	1.1725	3.31886	0.00464605
gga-miR-205c-5p	1.35343	0.1903	-2.83027	0.0433589	XR_003076969.1	0.1175	1.1725	3.31886	0.00464605
gga-miR-221-5p	293.7	132.346	-1.15003	0.0298042	XR_003076969.1	0.1175	1.1725	3.31886	0.00464605
gga-miR-499-5p	34.6428	9242.83	8.05963	2.6247e-26	XR_003076969.1	0.1175	1.1725	3.31886	0.00464605
gga-miR-6553-3p	8.88767	0.63145	-3.81507	2.49305e-06	XR_003076969.1	0.1175	1.1725	3.31886	0.00464605
gga-let-7k-5p	439.269	1017.32	1.2116	0.00310363	XR_003077141.1	0.001	0.0975	6.60733	0.00190156
gga-miR-10585-5p	4.8577	1.09167	-2.15373	0.0109363	XR_003077141.1	0.001	0.0975	6.60733	0.00190156
gga-miR-122-5p	1.09675	3.4407	1.64947	0.0268991	XR_003077141.1	0.001	0.0975	6.60733	0.00190156
gga-miR-129-1-3p	2.56878	9.8002	1.93173	0.00184891	XR_003077141.1	0.001	0.0975	6.60733	0.00190156
gga-miR-138-1-3p	0.01	0.2332	4.5435	0.0315491	XR_003077141.1	0.001	0.0975	6.60733	0.00190156
gga-miR-1663-3p	2.3284	9.32708	2.00209	0.00161581	XR_003077141.1	0.001	0.0975	6.60733	0.00190156
gga-miR-1668-3p	2.85095	0.7518	-1.92302	0.0408783	XR_003077141.1	0.001	0.0975	6.60733	0.00190156
gga-miR-1744-3p	43.4401	16.8653	-1.36497	0.0483435	XR_003077141.1	0.001	0.0975	6.60733	0.00190156
gga-miR-1747-3p	0.375525	0.01	-5.23084	0.0362551	XR_003077141.1	0.001	0.0975	6.60733	0.00190156
gga-miR-196-1-3p	0.656725	332.562	8.98412	1.76881e-30	XR_003077141.1	0.001	0.0975	6.60733	0.00190156
gga-miR-200a-3p	6.45747	23.6706	1.87406	0.0163837	XR_003077141.1	0.001	0.0975	6.60733	0.00190156
gga-miR-200b-3p	0.9089	4.97048	2.45119	0.0147751	XR_003077141.1	0.001	0.0975	6.60733	0.00190156
gga-miR-203a	1.88958	5.39515	1.5136	0.0163568	XR_003077141.1	0.001	0.0975	6.60733	0.00190156
gga-miR-205c-5p	1.35343	0.1903	-2.83027	0.0433589	XR_003077141.1	0.001	0.0975	6.60733	0.00190156
gga-miR-31-5p	0.2275	1.87305	3.04145	0.0289953	XR_003077141.1	0.001	0.0975	6.60733	0.00190156
gga-miR-34a-5p	10.367	3.6776	-1.49516	0.0326943	XR_003077141.1	0.001	0.0975	6.60733	0.00190156
gga-miR-490-3p	0.91005	12.043	3.7261	0.000905199	XR_003077141.1	0.001	0.0975	6.60733	0.00190156
gga-miR-499-3p	2.28965	750.202	8.35601	4.73402e-29	XR_003077141.1	0.001	0.0975	6.60733	0.00190156
gga-miR-499-5p	34.6428	9242.83	8.05963	2.6247e-26	XR_003077141.1	0.001	0.0975	6.60733	0.00190156
gga-miR-6631-5p	0.589725	27.4018	5.53808	2.40811e-10	XR_003077141.1	0.001	0.0975	6.60733	0.00190156
gga-miR-6660-3p	2.1168	0.2045	-3.37171	0.000997016	XR_003077141.1	0.001	0.0975	6.60733	0.00190156
gga-miR-6701-3p	0.4202	0.01	-5.393	0.0234804	XR_003077141.1	0.001	0.0975	6.60733	0.00190156
gga-miR-129-1-3p	2.56878	9.8002	1.93173	0.00184891	XR_003077147.1	0.2825	0.02	-3.82018	0.00893012
gga-miR-1744-3p	43.4401	16.8653	-1.36497	0.0483435	XR_003077147.1	0.2825	0.02	-3.82018	0.00893012
gga-miR-200a-3p	6.45747	23.6706	1.87406	0.0163837	XR_003077147.1	0.2825	0.02	-3.82018	0.00893012
gga-miR-205c-5p	1.35343	0.1903	-2.83027	0.0433589	XR_003077147.1	0.2825	0.02	-3.82018	0.00893012
gga-miR-34a-5p	10.367	3.6776	-1.49516	0.0326943	XR_003077147.1	0.2825	0.02	-3.82018	0.00893012
gga-miR-6631-5p	0.589725	27.4018	5.53808	2.40811e-10	XR_003077147.1	0.2825	0.02	-3.82018	0.00893012
gga-let-7k-5p	439.269	1017.32	1.2116	0.00310363	XR_003077346.1	0.03	0.001	-4.90689	0.0100567
gga-miR-129-1-3p	2.56878	9.8002	1.93173	0.00184891	XR_003077346.1	0.03	0.001	-4.90689	0.0100567
gga-miR-153-3p	10.8158	24.5717	1.18385	0.0447502	XR_003077346.1	0.03	0.001	-4.90689	0.0100567
gga-miR-1668-3p	2.85095	0.7518	-1.92302	0.0408783	XR_003077346.1	0.03	0.001	-4.90689	0.0100567
gga-miR-196-5p	35.1242	1239.47	5.14112	2.41112e-25	XR_003077346.1	0.03	0.001	-4.90689	0.0100567
gga-miR-200a-3p	6.45747	23.6706	1.87406	0.0163837	XR_003077346.1	0.03	0.001	-4.90689	0.0100567
gga-miR-203a	1.88958	5.39515	1.5136	0.0163568	XR_003077346.1	0.03	0.001	-4.90689	0.0100567
gga-miR-205c-5p	1.35343	0.1903	-2.83027	0.0433589	XR_003077346.1	0.03	0.001	-4.90689	0.0100567
gga-miR-34a-5p	10.367	3.6776	-1.49516	0.0326943	XR_003077346.1	0.03	0.001	-4.90689	0.0100567
gga-miR-499-3p	2.28965	750.202	8.35601	4.73402e-29	XR_003077346.1	0.03	0.001	-4.90689	0.0100567
gga-miR-6553-3p	8.88767	0.63145	-3.81507	2.49305e-06	XR_003077346.1	0.03	0.001	-4.90689	0.0100567
gga-miR-6631-5p	0.589725	27.4018	5.53808	2.40811e-10	XR_003077346.1	0.03	0.001	-4.90689	0.0100567
gga-miR-6660-3p	2.1168	0.2045	-3.37171	0.000997016	XR_003077346.1	0.03	0.001	-4.90689	0.0100567
gga-miR-10585-5p	4.8577	1.09167	-2.15373	0.0109363	XR_003077378.1	0.001	0.0575	5.84549	0.00128177
gga-miR-122-5p	1.09675	3.4407	1.64947	0.0268991	XR_003077378.1	0.001	0.0575	5.84549	0.00128177
gga-miR-12281-3p	0.114675	0.6322	2.46283	0.0447798	XR_003077378.1	0.001	0.0575	5.84549	0.00128177
gga-miR-129-1-3p	2.56878	9.8002	1.93173	0.00184891	XR_003077378.1	0.001	0.0575	5.84549	0.00128177
gga-miR-138-1-3p	0.01	0.2332	4.5435	0.0315491	XR_003077378.1	0.001	0.0575	5.84549	0.00128177
gga-miR-1663-3p	2.3284	9.32708	2.00209	0.00161581	XR_003077378.1	0.001	0.0575	5.84549	0.00128177
gga-miR-1668-3p	2.85095	0.7518	-1.92302	0.0408783	XR_003077378.1	0.001	0.0575	5.84549	0.00128177
gga-miR-1744-3p	43.4401	16.8653	-1.36497	0.0483435	XR_003077378.1	0.001	0.0575	5.84549	0.00128177
gga-miR-1754-5p	0.9395	0.045525	-4.36716	0.00779747	XR_003077378.1	0.001	0.0575	5.84549	0.00128177
gga-miR-193a-3p	65.8742	17.8879	-1.88073	0.00386441	XR_003077378.1	0.001	0.0575	5.84549	0.00128177
gga-miR-196-1-3p	0.656725	332.562	8.98412	1.76881e-30	XR_003077378.1	0.001	0.0575	5.84549	0.00128177
gga-miR-200a-3p	6.45747	23.6706	1.87406	0.0163837	XR_003077378.1	0.001	0.0575	5.84549	0.00128177
gga-miR-200b-3p	0.9089	4.97048	2.45119	0.0147751	XR_003077378.1	0.001	0.0575	5.84549	0.00128177
gga-miR-205c-5p	1.35343	0.1903	-2.83027	0.0433589	XR_003077378.1	0.001	0.0575	5.84549	0.00128177
gga-miR-221-5p	293.7	132.346	-1.15003	0.0298042	XR_003077378.1	0.001	0.0575	5.84549	0.00128177
gga-miR-34a-5p	10.367	3.6776	-1.49516	0.0326943	XR_003077378.1	0.001	0.0575	5.84549	0.00128177
gga-miR-6660-3p	2.1168	0.2045	-3.37171	0.000997016	XR_003077378.1	0.001	0.0575	5.84549	0.00128177
gga-miR-6701-3p	0.4202	0.01	-5.393	0.0234804	XR_003077378.1	0.001	0.0575	5.84549	0.00128177
gga-let-7k-5p	439.269	1017.32	1.2116	0.00310363	XR_003077441.1	0.0525	0.0025	-4.39232	0.00026161
gga-miR-10585-5p	4.8577	1.09167	-2.15373	0.0109363	XR_003077441.1	0.0525	0.0025	-4.39232	0.00026161
gga-miR-122-5p	1.09675	3.4407	1.64947	0.0268991	XR_003077441.1	0.0525	0.0025	-4.39232	0.00026161
gga-miR-12281-3p	0.114675	0.6322	2.46283	0.0447798	XR_003077441.1	0.0525	0.0025	-4.39232	0.00026161
gga-miR-129-5p	4.997	17.1925	1.78264	0.00147876	XR_003077441.1	0.0525	0.0025	-4.39232	0.00026161
gga-miR-138-1-3p	0.01	0.2332	4.5435	0.0315491	XR_003077441.1	0.0525	0.0025	-4.39232	0.00026161
gga-miR-153-3p	10.8158	24.5717	1.18385	0.0447502	XR_003077441.1	0.0525	0.0025	-4.39232	0.00026161
gga-miR-1668-3p	2.85095	0.7518	-1.92302	0.0408783	XR_003077441.1	0.0525	0.0025	-4.39232	0.00026161
gga-miR-1731-5p	3.82145	0.928475	-2.04119	0.0319046	XR_003077441.1	0.0525	0.0025	-4.39232	0.00026161
gga-miR-1744-3p	43.4401	16.8653	-1.36497	0.0483435	XR_003077441.1	0.0525	0.0025	-4.39232	0.00026161
gga-miR-1747-3p	0.375525	0.01	-5.23084	0.0362551	XR_003077441.1	0.0525	0.0025	-4.39232	0.00026161
gga-miR-1754-5p	0.9395	0.045525	-4.36716	0.00779747	XR_003077441.1	0.0525	0.0025	-4.39232	0.00026161
gga-miR-196-1-3p	0.656725	332.562	8.98412	1.76881e-30	XR_003077441.1	0.0525	0.0025	-4.39232	0.00026161
gga-miR-196-5p	35.1242	1239.47	5.14112	2.41112e-25	XR_003077441.1	0.0525	0.0025	-4.39232	0.00026161
gga-miR-200a-3p	6.45747	23.6706	1.87406	0.0163837	XR_003077441.1	0.0525	0.0025	-4.39232	0.00026161
gga-miR-200b-3p	0.9089	4.97048	2.45119	0.0147751	XR_003077441.1	0.0525	0.0025	-4.39232	0.00026161
gga-miR-203a	1.88958	5.39515	1.5136	0.0163568	XR_003077441.1	0.0525	0.0025	-4.39232	0.00026161
gga-miR-205c-5p	1.35343	0.1903	-2.83027	0.0433589	XR_003077441.1	0.0525	0.0025	-4.39232	0.00026161
gga-miR-221-5p	293.7	132.346	-1.15003	0.0298042	XR_003077441.1	0.0525	0.0025	-4.39232	0.00026161
gga-miR-31-5p	0.2275	1.87305	3.04145	0.0289953	XR_003077441.1	0.0525	0.0025	-4.39232	0.00026161
gga-miR-34a-5p	10.367	3.6776	-1.49516	0.0326943	XR_003077441.1	0.0525	0.0025	-4.39232	0.00026161
gga-miR-490-3p	0.91005	12.043	3.7261	0.000905199	XR_003077441.1	0.0525	0.0025	-4.39232	0.00026161
gga-miR-499-3p	2.28965	750.202	8.35601	4.73402e-29	XR_003077441.1	0.0525	0.0025	-4.39232	0.00026161
gga-miR-499-5p	34.6428	9242.83	8.05963	2.6247e-26	XR_003077441.1	0.0525	0.0025	-4.39232	0.00026161
gga-miR-6553-3p	8.88767	0.63145	-3.81507	2.49305e-06	XR_003077441.1	0.0525	0.0025	-4.39232	0.00026161
gga-miR-6631-5p	0.589725	27.4018	5.53808	2.40811e-10	XR_003077441.1	0.0525	0.0025	-4.39232	0.00026161
gga-miR-6660-3p	2.1168	0.2045	-3.37171	0.000997016	XR_003077441.1	0.0525	0.0025	-4.39232	0.00026161
gga-miR-6701-3p	0.4202	0.01	-5.393	0.0234804	XR_003077441.1	0.0525	0.0025	-4.39232	0.00026161
gga-let-7k-5p	439.269	1017.32	1.2116	0.00310363	XR_003077494.1	0.001	0.1075	6.74819	0.000142187
gga-miR-10585-5p	4.8577	1.09167	-2.15373	0.0109363	XR_003077494.1	0.001	0.1075	6.74819	0.000142187
gga-miR-129-1-3p	2.56878	9.8002	1.93173	0.00184891	XR_003077494.1	0.001	0.1075	6.74819	0.000142187
gga-miR-129-5p	4.997	17.1925	1.78264	0.00147876	XR_003077494.1	0.001	0.1075	6.74819	0.000142187
gga-miR-138-1-3p	0.01	0.2332	4.5435	0.0315491	XR_003077494.1	0.001	0.1075	6.74819	0.000142187
gga-miR-153-3p	10.8158	24.5717	1.18385	0.0447502	XR_003077494.1	0.001	0.1075	6.74819	0.000142187
gga-miR-1663-3p	2.3284	9.32708	2.00209	0.00161581	XR_003077494.1	0.001	0.1075	6.74819	0.000142187
gga-miR-1668-3p	2.85095	0.7518	-1.92302	0.0408783	XR_003077494.1	0.001	0.1075	6.74819	0.000142187
gga-miR-1731-5p	3.82145	0.928475	-2.04119	0.0319046	XR_003077494.1	0.001	0.1075	6.74819	0.000142187
gga-miR-1744-3p	43.4401	16.8653	-1.36497	0.0483435	XR_003077494.1	0.001	0.1075	6.74819	0.000142187
gga-miR-1747-3p	0.375525	0.01	-5.23084	0.0362551	XR_003077494.1	0.001	0.1075	6.74819	0.000142187
gga-miR-193a-3p	65.8742	17.8879	-1.88073	0.00386441	XR_003077494.1	0.001	0.1075	6.74819	0.000142187
gga-miR-196-1-3p	0.656725	332.562	8.98412	1.76881e-30	XR_003077494.1	0.001	0.1075	6.74819	0.000142187
gga-miR-196-5p	35.1242	1239.47	5.14112	2.41112e-25	XR_003077494.1	0.001	0.1075	6.74819	0.000142187
gga-miR-1b-3p	251.444	566.532	1.17192	0.00435322	XR_003077494.1	0.001	0.1075	6.74819	0.000142187
gga-miR-200a-3p	6.45747	23.6706	1.87406	0.0163837	XR_003077494.1	0.001	0.1075	6.74819	0.000142187
gga-miR-200b-3p	0.9089	4.97048	2.45119	0.0147751	XR_003077494.1	0.001	0.1075	6.74819	0.000142187
gga-miR-203a	1.88958	5.39515	1.5136	0.0163568	XR_003077494.1	0.001	0.1075	6.74819	0.000142187
gga-miR-205c-5p	1.35343	0.1903	-2.83027	0.0433589	XR_003077494.1	0.001	0.1075	6.74819	0.000142187
gga-miR-221-5p	293.7	132.346	-1.15003	0.0298042	XR_003077494.1	0.001	0.1075	6.74819	0.000142187
gga-miR-34a-5p	10.367	3.6776	-1.49516	0.0326943	XR_003077494.1	0.001	0.1075	6.74819	0.000142187
gga-miR-490-3p	0.91005	12.043	3.7261	0.000905199	XR_003077494.1	0.001	0.1075	6.74819	0.000142187
gga-miR-499-3p	2.28965	750.202	8.35601	4.73402e-29	XR_003077494.1	0.001	0.1075	6.74819	0.000142187
gga-miR-499-5p	34.6428	9242.83	8.05963	2.6247e-26	XR_003077494.1	0.001	0.1075	6.74819	0.000142187
gga-miR-6631-5p	0.589725	27.4018	5.53808	2.40811e-10	XR_003077494.1	0.001	0.1075	6.74819	0.000142187
gga-miR-6660-3p	2.1168	0.2045	-3.37171	0.000997016	XR_003077494.1	0.001	0.1075	6.74819	0.000142187
gga-let-7k-5p	439.269	1017.32	1.2116	0.00310363	XR_139980.4	0.34	0.02	-4.08746	0.00850423
gga-miR-10585-5p	4.8577	1.09167	-2.15373	0.0109363	XR_139980.4	0.34	0.02	-4.08746	0.00850423
gga-miR-205c-5p	1.35343	0.1903	-2.83027	0.0433589	XR_139980.4	0.34	0.02	-4.08746	0.00850423
gga-miR-1663-3p	2.3284	9.32708	2.00209	0.00161581	XR_210686.3	0.1625	1.3125	3.01381	0.00208928
gga-miR-1668-3p	2.85095	0.7518	-1.92302	0.0408783	XR_210686.3	0.1625	1.3125	3.01381	0.00208928
gga-miR-200b-3p	0.9089	4.97048	2.45119	0.0147751	XR_210686.3	0.1625	1.3125	3.01381	0.00208928
gga-miR-203a	1.88958	5.39515	1.5136	0.0163568	XR_210686.3	0.1625	1.3125	3.01381	0.00208928
gga-miR-221-5p	293.7	132.346	-1.15003	0.0298042	XR_210686.3	0.1625	1.3125	3.01381	0.00208928
gga-miR-34a-5p	10.367	3.6776	-1.49516	0.0326943	XR_210686.3	0.1625	1.3125	3.01381	0.00208928
gga-miR-499-3p	2.28965	750.202	8.35601	4.73402e-29	XR_210686.3	0.1625	1.3125	3.01381	0.00208928
gga-miR-499-5p	34.6428	9242.83	8.05963	2.6247e-26	XR_210686.3	0.1625	1.3125	3.01381	0.00208928
gga-miR-6701-3p	0.4202	0.01	-5.393	0.0234804	XR_210686.3	0.1625	1.3125	3.01381	0.00208928
gga-miR-1754-5p	0.9395	0.045525	-4.36716	0.00779747	XR_210830.3	2.475	0.5775	-2.09954	0.0140847
gga-miR-205c-5p	1.35343	0.1903	-2.83027	0.0433589	XR_210830.3	2.475	0.5775	-2.09954	0.0140847
gga-miR-10585-5p	4.8577	1.09167	-2.15373	0.0109363	XR_211288.3	0.07	0.001	-6.12928	0.00250967
gga-miR-129-1-3p	2.56878	9.8002	1.93173	0.00184891	XR_211288.3	0.07	0.001	-6.12928	0.00250967
gga-miR-129-5p	4.997	17.1925	1.78264	0.00147876	XR_211288.3	0.07	0.001	-6.12928	0.00250967
gga-miR-138-1-3p	0.01	0.2332	4.5435	0.0315491	XR_211288.3	0.07	0.001	-6.12928	0.00250967
gga-miR-153-3p	10.8158	24.5717	1.18385	0.0447502	XR_211288.3	0.07	0.001	-6.12928	0.00250967
gga-miR-1668-3p	2.85095	0.7518	-1.92302	0.0408783	XR_211288.3	0.07	0.001	-6.12928	0.00250967
gga-miR-1731-5p	3.82145	0.928475	-2.04119	0.0319046	XR_211288.3	0.07	0.001	-6.12928	0.00250967
gga-miR-1744-3p	43.4401	16.8653	-1.36497	0.0483435	XR_211288.3	0.07	0.001	-6.12928	0.00250967
gga-miR-1b-3p	251.444	566.532	1.17192	0.00435322	XR_211288.3	0.07	0.001	-6.12928	0.00250967
gga-miR-200a-3p	6.45747	23.6706	1.87406	0.0163837	XR_211288.3	0.07	0.001	-6.12928	0.00250967
gga-miR-203a	1.88958	5.39515	1.5136	0.0163568	XR_211288.3	0.07	0.001	-6.12928	0.00250967
gga-miR-205c-5p	1.35343	0.1903	-2.83027	0.0433589	XR_211288.3	0.07	0.001	-6.12928	0.00250967
gga-miR-34a-5p	10.367	3.6776	-1.49516	0.0326943	XR_211288.3	0.07	0.001	-6.12928	0.00250967
gga-miR-499-3p	2.28965	750.202	8.35601	4.73402e-29	XR_211288.3	0.07	0.001	-6.12928	0.00250967
gga-miR-6631-5p	0.589725	27.4018	5.53808	2.40811e-10	XR_211288.3	0.07	0.001	-6.12928	0.00250967
gga-miR-6660-3p	2.1168	0.2045	-3.37171	0.000997016	XR_211288.3	0.07	0.001	-6.12928	0.00250967
gga-miR-129-5p	4.997	17.1925	1.78264	0.00147876	XR_211991.2	0.52	0.0175	-4.89308	2.02e-05
gga-miR-1668-3p	2.85095	0.7518	-1.92302	0.0408783	XR_211991.2	0.52	0.0175	-4.89308	2.02e-05
gga-miR-190a-3p	106.11	47.2433	-1.16737	0.0483321	XR_211991.2	0.52	0.0175	-4.89308	2.02e-05
gga-miR-205c-5p	1.35343	0.1903	-2.83027	0.0433589	XR_211991.2	0.52	0.0175	-4.89308	2.02e-05
gga-miR-31-5p	0.2275	1.87305	3.04145	0.0289953	XR_211991.2	0.52	0.0175	-4.89308	2.02e-05
