# Supplementary material for: Analysis of potential regulatory LncRNAs and CircRNAs in the oxidative myofiber and glycolytic myofiber of chickens
Source: Sci Rep. 2021 Oct 21;11:20861. doi: 10.1038/s41598-021-00176-y (PMC8531282; doi:10.1038/s41598-021-00176-y)
Supplement: Supplementary file 5 — Supplementary Table S4. [file 41598_2021_176_MOESM5_ESM.xls]

## Sheet: Sheet1
Analysis of Potential Regulatory LncRNAs and CircRNAs in the Oxidative Myofiber and Glycolytic Myofiber of Chickens Xiaojun Ju, Yifan Liu, Yanju Shan, Gaige Ji, Ming Zhang, Yunjie Tu, Jianmin Zou, Xingyong Chen, Zhaoyu Geng*, Jingting Shu*
Supplementary Table S4. The interaction between DE-circRNAs and DE-miRNAs
miRNA	PMM	SART	log2(fc)	p.value	lncRNA	PMM	SART	log2(fc)	p.value
gga-miR-129-1-3p	2.56878	9.8002	1.93173	0.00184891	novel_circ_000005	33.0347	244.732	2.88915	0.0241423
gga-miR-1747-3p	0.375525	0.01	-5.23084	0.0362551	novel_circ_000084	0.001	155.156	17.2434	0.00674664
gga-miR-138-1-3p	0.01	0.2332	4.5435	0.0315491	novel_circ_000086	279.852	1252.56	2.16214	0.0212083
gga-miR-1747-3p	0.375525	0.01	-5.23084	0.0362551	novel_circ_000086	279.852	1252.56	2.16214	0.0212083
gga-miR-138-1-3p	0.01	0.2332	4.5435	0.0315491	novel_circ_000090	11.8455	220.876	4.22082	0.0117092
gga-miR-1747-3p	0.375525	0.01	-5.23084	0.0362551	novel_circ_000090	11.8455	220.876	4.22082	0.0117092
gga-miR-34a-5p	10.367	3.6776	-1.49516	0.0326943	novel_circ_000121	164.283	0.001	-17.3258	0.00764862
gga-miR-203a	1.88958	5.39515	1.5136	0.0163568	novel_circ_000446	130.983	0.001	-16.999	0.0388146
gga-miR-1668-3p	2.85095	0.7518	-1.92302	0.0408783	novel_circ_000455	866.89	129.701	-2.74066	0.00613914
gga-miR-193a-3p	65.8742	17.8879	-1.88073	0.00386441	novel_circ_000455	866.89	129.701	-2.74066	0.00613914
gga-miR-1668-3p	2.85095	0.7518	-1.92302	0.0408783	novel_circ_000502	107.909	0.001	-16.7195	0.0295914
gga-miR-153-3p	10.8158	24.5717	1.18385	0.0447502	novel_circ_000516	6907.64	1672.54	-2.04615	0.00106455
gga-miR-1754-5p	0.9395	0.045525	-4.36716	0.00779747	novel_circ_000516	6907.64	1672.54	-2.04615	0.00106455
gga-miR-499-5p	34.6428	9242.83	8.05963	2.6247e-26	novel_circ_000524	1346.37	403.808	-1.73733	0.022344
gga-miR-200a-3p	6.45747	23.6706	1.87406	0.0163837	novel_circ_001022	10.5946	186.034	4.13417	0.0293424
gga-miR-1668-3p	2.85095	0.7518	-1.92302	0.0408783	novel_circ_001036	1941.79	153.565	-3.66046	6.66632e-05
gga-miR-196-1-3p	0.656725	332.562	8.98412	1.76881e-30	novel_circ_001036	1941.79	153.565	-3.66046	6.66632e-05
gga-miR-205c-5p	1.35343	0.1903	-2.83027	0.0433589	novel_circ_001036	1941.79	153.565	-3.66046	6.66632e-05
gga-miR-31-5p	0.2275	1.87305	3.04145	0.0289953	novel_circ_001036	1941.79	153.565	-3.66046	6.66632e-05
gga-miR-196-1-3p	0.656725	332.562	8.98412	1.76881e-30	novel_circ_001043	201.918	12.8376	-3.97532	0.0250321
gga-miR-203a	1.88958	5.39515	1.5136	0.0163568	novel_circ_001043	201.918	12.8376	-3.97532	0.0250321
gga-miR-1747-3p	0.375525	0.01	-5.23084	0.0362551	novel_circ_001048	475.726	0.001	-18.8598	0.000161587
gga-miR-129-5p	4.997	17.1925	1.78264	0.00147876	novel_circ_001120	66.1645	530.305	3.00269	0.024524
gga-miR-1747-3p	0.375525	0.01	-5.23084	0.0362551	novel_circ_001120	66.1645	530.305	3.00269	0.024524
gga-miR-1754-5p	0.9395	0.045525	-4.36716	0.00779747	novel_circ_001120	66.1645	530.305	3.00269	0.024524
gga-miR-203a	1.88958	5.39515	1.5136	0.0163568	novel_circ_001120	66.1645	530.305	3.00269	0.024524
gga-miR-34a-5p	10.367	3.6776	-1.49516	0.0326943	novel_circ_001120	66.1645	530.305	3.00269	0.024524
gga-miR-1731-5p	3.82145	0.928475	-2.04119	0.0319046	novel_circ_001145	51.3733	367.478	2.83857	0.0191179
gga-miR-200a-3p	6.45747	23.6706	1.87406	0.0163837	novel_circ_001145	51.3733	367.478	2.83857	0.0191179
gga-miR-6553-3p	8.88767	0.63145	-3.81507	2.49305e-06	novel_circ_001145	51.3733	367.478	2.83857	0.0191179
gga-miR-6631-5p	0.589725	27.4018	5.53808	2.40811e-10	novel_circ_001145	51.3733	367.478	2.83857	0.0191179
gga-miR-10585-5p	4.8577	1.09167	-2.15373	0.0109363	novel_circ_001151	121.446	0.001	-16.89	0.049486
gga-miR-129-5p	4.997	17.1925	1.78264	0.00147876	novel_circ_001151	121.446	0.001	-16.89	0.049486
gga-miR-138-1-3p	0.01	0.2332	4.5435	0.0315491	novel_circ_001151	121.446	0.001	-16.89	0.049486
gga-miR-1663-3p	2.3284	9.32708	2.00209	0.00161581	novel_circ_001151	121.446	0.001	-16.89	0.049486
gga-miR-1731-5p	3.82145	0.928475	-2.04119	0.0319046	novel_circ_001151	121.446	0.001	-16.89	0.049486
gga-miR-1744-3p	43.4401	16.8653	-1.36497	0.0483435	novel_circ_001151	121.446	0.001	-16.89	0.049486
gga-miR-190a-3p	106.11	47.2433	-1.16737	0.0483321	novel_circ_001151	121.446	0.001	-16.89	0.049486
gga-miR-196-5p	35.1242	1239.47	5.14112	2.41112e-25	novel_circ_001151	121.446	0.001	-16.89	0.049486
gga-miR-200b-3p	0.9089	4.97048	2.45119	0.0147751	novel_circ_001151	121.446	0.001	-16.89	0.049486
gga-miR-203a	1.88958	5.39515	1.5136	0.0163568	novel_circ_001151	121.446	0.001	-16.89	0.049486
gga-miR-205c-5p	1.35343	0.1903	-2.83027	0.0433589	novel_circ_001151	121.446	0.001	-16.89	0.049486
gga-miR-34a-5p	10.367	3.6776	-1.49516	0.0326943	novel_circ_001151	121.446	0.001	-16.89	0.049486
gga-miR-10c-3p	6.95435	14.7014	1.07997	0.0293796	novel_circ_001169	361.206	66.2976	-2.44579	0.0292467
gga-miR-153-3p	10.8158	24.5717	1.18385	0.0447502	novel_circ_001169	361.206	66.2976	-2.44579	0.0292467
gga-miR-6631-5p	0.589725	27.4018	5.53808	2.40811e-10	novel_circ_001169	361.206	66.2976	-2.44579	0.0292467
gga-miR-153-3p	10.8158	24.5717	1.18385	0.0447502	novel_circ_001189	127.365	0.001	-16.9586	0.0408983
gga-miR-1747-3p	0.375525	0.01	-5.23084	0.0362551	novel_circ_001189	127.365	0.001	-16.9586	0.0408983
gga-miR-1b-3p	251.444	566.532	1.17192	0.00435322	novel_circ_001189	127.365	0.001	-16.9586	0.0408983
gga-miR-129-5p	4.997	17.1925	1.78264	0.00147876	novel_circ_001328	217.774	688.674	1.66099	0.0429426
gga-miR-1744-3p	43.4401	16.8653	-1.36497	0.0483435	novel_circ_001328	217.774	688.674	1.66099	0.0429426
gga-miR-200b-3p	0.9089	4.97048	2.45119	0.0147751	novel_circ_001328	217.774	688.674	1.66099	0.0429426
gga-miR-205c-5p	1.35343	0.1903	-2.83027	0.0433589	novel_circ_001328	217.774	688.674	1.66099	0.0429426
gga-miR-490-3p	0.91005	12.043	3.7261	0.000905199	novel_circ_001328	217.774	688.674	1.66099	0.0429426
gga-miR-6660-3p	2.1168	0.2045	-3.37171	0.000997016	novel_circ_001328	217.774	688.674	1.66099	0.0429426
gga-miR-200a-3p	6.45747	23.6706	1.87406	0.0163837	novel_circ_001355	1154.91	395.625	-1.54558	0.0251166
gga-miR-129-5p	4.997	17.1925	1.78264	0.00147876	novel_circ_001472	1032.78	70.1672	-3.8796	0.00153741
gga-miR-1731-5p	3.82145	0.928475	-2.04119	0.0319046	novel_circ_001472	1032.78	70.1672	-3.8796	0.00153741
gga-miR-196-5p	35.1242	1239.47	5.14112	2.41112e-25	novel_circ_001472	1032.78	70.1672	-3.8796	0.00153741
gga-miR-1731-5p	3.82145	0.928475	-2.04119	0.0319046	novel_circ_001576	388.54	76.7677	-2.33949	0.0321417
gga-miR-193a-3p	65.8742	17.8879	-1.88073	0.00386441	novel_circ_001576	388.54	76.7677	-2.33949	0.0321417
gga-miR-6631-5p	0.589725	27.4018	5.53808	2.40811e-10	novel_circ_001576	388.54	76.7677	-2.33949	0.0321417
gga-miR-1754-5p	0.9395	0.045525	-4.36716	0.00779747	novel_circ_001580	212.525	25.6161	-3.05251	0.0283245
gga-miR-138-1-3p	0.01	0.2332	4.5435	0.0315491	novel_circ_001659	17.9901	254.223	3.82082	0.0192552
gga-miR-221-5p	293.7	132.346	-1.15003	0.0298042	novel_circ_001659	17.9901	254.223	3.82082	0.0192552
gga-let-7k-5p	439.269	1017.32	1.2116	0.00310363	novel_circ_001725	0.001	171.34	17.3865	0.0214896
gga-let-7k-5p	439.269	1017.32	1.2116	0.00310363	novel_circ_001776	17.9901	255.718	3.82928	0.0214855
gga-miR-10585-5p	4.8577	1.09167	-2.15373	0.0109363	novel_circ_001776	17.9901	255.718	3.82928	0.0214855
gga-miR-1663-3p	2.3284	9.32708	2.00209	0.00161581	novel_circ_001776	17.9901	255.718	3.82928	0.0214855
gga-let-7k-5p	439.269	1017.32	1.2116	0.00310363	novel_circ_001781	55.9857	356.666	2.67144	0.0249334
gga-miR-129-5p	4.997	17.1925	1.78264	0.00147876	novel_circ_001781	55.9857	356.666	2.67144	0.0249334
gga-miR-1663-3p	2.3284	9.32708	2.00209	0.00161581	novel_circ_001781	55.9857	356.666	2.67144	0.0249334
gga-miR-129-1-3p	2.56878	9.8002	1.93173	0.00184891	novel_circ_001858	2790.07	710.103	-1.9742	0.00542259
gga-miR-129-5p	4.997	17.1925	1.78264	0.00147876	novel_circ_001858	2790.07	710.103	-1.9742	0.00542259
gga-miR-1744-3p	43.4401	16.8653	-1.36497	0.0483435	novel_circ_001858	2790.07	710.103	-1.9742	0.00542259
gga-miR-1b-3p	251.444	566.532	1.17192	0.00435322	novel_circ_001858	2790.07	710.103	-1.9742	0.00542259
gga-miR-200b-3p	0.9089	4.97048	2.45119	0.0147751	novel_circ_001858	2790.07	710.103	-1.9742	0.00542259
gga-miR-34a-5p	10.367	3.6776	-1.49516	0.0326943	novel_circ_001858	2790.07	710.103	-1.9742	0.00542259
gga-miR-129-1-3p	2.56878	9.8002	1.93173	0.00184891	novel_circ_001925	194.119	0.001	-17.5666	0.00298425
gga-miR-490-3p	0.91005	12.043	3.7261	0.000905199	novel_circ_001925	194.119	0.001	-17.5666	0.00298425
gga-miR-6631-5p	0.589725	27.4018	5.53808	2.40811e-10	novel_circ_001925	194.119	0.001	-17.5666	0.00298425
gga-miR-129-1-3p	2.56878	9.8002	1.93173	0.00184891	novel_circ_001959	550.969	0.001	-19.0716	8.58038e-05
gga-miR-1b-3p	251.444	566.532	1.17192	0.00435322	novel_circ_001959	550.969	0.001	-19.0716	8.58038e-05
gga-miR-6660-3p	2.1168	0.2045	-3.37171	0.000997016	novel_circ_001959	550.969	0.001	-19.0716	8.58038e-05
gga-miR-1731-5p	3.82145	0.928475	-2.04119	0.0319046	novel_circ_002121	145.003	0.001	-17.1457	0.019438
gga-miR-34a-5p	10.367	3.6776	-1.49516	0.0326943	novel_circ_002121	145.003	0.001	-17.1457	0.019438
gga-miR-10585-5p	4.8577	1.09167	-2.15373	0.0109363	novel_circ_002132	167.073	0.001	-17.3501	0.0161816
gga-miR-129-1-3p	2.56878	9.8002	1.93173	0.00184891	novel_circ_002132	167.073	0.001	-17.3501	0.0161816
gga-miR-129-5p	4.997	17.1925	1.78264	0.00147876	novel_circ_002132	167.073	0.001	-17.3501	0.0161816
gga-miR-138-1-3p	0.01	0.2332	4.5435	0.0315491	novel_circ_002132	167.073	0.001	-17.3501	0.0161816
gga-miR-153-3p	10.8158	24.5717	1.18385	0.0447502	novel_circ_002132	167.073	0.001	-17.3501	0.0161816
gga-miR-1668-3p	2.85095	0.7518	-1.92302	0.0408783	novel_circ_002132	167.073	0.001	-17.3501	0.0161816
gga-miR-1731-5p	3.82145	0.928475	-2.04119	0.0319046	novel_circ_002132	167.073	0.001	-17.3501	0.0161816
gga-miR-1744-3p	43.4401	16.8653	-1.36497	0.0483435	novel_circ_002132	167.073	0.001	-17.3501	0.0161816
gga-miR-1754-5p	0.9395	0.045525	-4.36716	0.00779747	novel_circ_002132	167.073	0.001	-17.3501	0.0161816
gga-miR-193a-3p	65.8742	17.8879	-1.88073	0.00386441	novel_circ_002132	167.073	0.001	-17.3501	0.0161816
gga-miR-196-1-3p	0.656725	332.562	8.98412	1.76881e-30	novel_circ_002132	167.073	0.001	-17.3501	0.0161816
gga-miR-200a-3p	6.45747	23.6706	1.87406	0.0163837	novel_circ_002132	167.073	0.001	-17.3501	0.0161816
gga-miR-200b-3p	0.9089	4.97048	2.45119	0.0147751	novel_circ_002132	167.073	0.001	-17.3501	0.0161816
gga-miR-203a	1.88958	5.39515	1.5136	0.0163568	novel_circ_002132	167.073	0.001	-17.3501	0.0161816
gga-miR-205c-5p	1.35343	0.1903	-2.83027	0.0433589	novel_circ_002132	167.073	0.001	-17.3501	0.0161816
gga-miR-221-5p	293.7	132.346	-1.15003	0.0298042	novel_circ_002132	167.073	0.001	-17.3501	0.0161816
gga-miR-34a-5p	10.367	3.6776	-1.49516	0.0326943	novel_circ_002132	167.073	0.001	-17.3501	0.0161816
gga-miR-490-3p	0.91005	12.043	3.7261	0.000905199	novel_circ_002132	167.073	0.001	-17.3501	0.0161816
gga-miR-499-5p	34.6428	9242.83	8.05963	2.6247e-26	novel_circ_002132	167.073	0.001	-17.3501	0.0161816
gga-miR-6553-3p	8.88767	0.63145	-3.81507	2.49305e-06	novel_circ_002132	167.073	0.001	-17.3501	0.0161816
gga-miR-6631-5p	0.589725	27.4018	5.53808	2.40811e-10	novel_circ_002132	167.073	0.001	-17.3501	0.0161816
gga-miR-6701-3p	0.4202	0.01	-5.393	0.0234804	novel_circ_002132	167.073	0.001	-17.3501	0.0161816
gga-miR-499-3p	2.28965	750.202	8.35601	4.73402e-29	novel_circ_002158	17.9901	319.887	4.15229	0.00155812
gga-miR-203a	1.88958	5.39515	1.5136	0.0163568	novel_circ_002256	0.001	219.259	17.7423	0.0272625
gga-miR-10585-5p	4.8577	1.09167	-2.15373	0.0109363	novel_circ_002292	357.186	61.6218	-2.53516	0.0476539
gga-miR-129-5p	4.997	17.1925	1.78264	0.00147876	novel_circ_002292	357.186	61.6218	-2.53516	0.0476539
gga-miR-1668-3p	2.85095	0.7518	-1.92302	0.0408783	novel_circ_002292	357.186	61.6218	-2.53516	0.0476539
gga-miR-1731-5p	3.82145	0.928475	-2.04119	0.0319046	novel_circ_002292	357.186	61.6218	-2.53516	0.0476539
gga-miR-1744-3p	43.4401	16.8653	-1.36497	0.0483435	novel_circ_002292	357.186	61.6218	-2.53516	0.0476539
gga-miR-200a-3p	6.45747	23.6706	1.87406	0.0163837	novel_circ_002292	357.186	61.6218	-2.53516	0.0476539
gga-miR-205c-5p	1.35343	0.1903	-2.83027	0.0433589	novel_circ_002292	357.186	61.6218	-2.53516	0.0476539
gga-miR-6553-3p	8.88767	0.63145	-3.81507	2.49305e-06	novel_circ_002292	357.186	61.6218	-2.53516	0.0476539
gga-miR-1668-3p	2.85095	0.7518	-1.92302	0.0408783	novel_circ_002387	0.001	189.162	17.5293	0.0143086
gga-miR-1663-3p	2.3284	9.32708	2.00209	0.00161581	novel_circ_002475	601.575	147.075	-2.0322	0.037632
gga-miR-196-1-3p	0.656725	332.562	8.98412	1.76881e-30	novel_circ_002475	601.575	147.075	-2.0322	0.037632
gga-miR-200b-3p	0.9089	4.97048	2.45119	0.0147751	novel_circ_002475	601.575	147.075	-2.0322	0.037632
gga-miR-203a	1.88958	5.39515	1.5136	0.0163568	novel_circ_002475	601.575	147.075	-2.0322	0.037632
gga-miR-34a-5p	10.367	3.6776	-1.49516	0.0326943	novel_circ_002475	601.575	147.075	-2.0322	0.037632
gga-miR-6660-3p	2.1168	0.2045	-3.37171	0.000997016	novel_circ_002475	601.575	147.075	-2.0322	0.037632
gga-miR-1663-3p	2.3284	9.32708	2.00209	0.00161581	novel_circ_002477	250.774	24.0038	-3.38505	0.0252975
gga-miR-196-1-3p	0.656725	332.562	8.98412	1.76881e-30	novel_circ_002477	250.774	24.0038	-3.38505	0.0252975
gga-miR-200b-3p	0.9089	4.97048	2.45119	0.0147751	novel_circ_002477	250.774	24.0038	-3.38505	0.0252975
gga-miR-203a	1.88958	5.39515	1.5136	0.0163568	novel_circ_002477	250.774	24.0038	-3.38505	0.0252975
gga-miR-34a-5p	10.367	3.6776	-1.49516	0.0326943	novel_circ_002477	250.774	24.0038	-3.38505	0.0252975
gga-miR-6660-3p	2.1168	0.2045	-3.37171	0.000997016	novel_circ_002477	250.774	24.0038	-3.38505	0.0252975
gga-miR-153-3p	10.8158	24.5717	1.18385	0.0447502	novel_circ_002522	431.142	0.001	-18.7178	0.000227936
gga-miR-499-3p	2.28965	750.202	8.35601	4.73402e-29	novel_circ_002522	431.142	0.001	-18.7178	0.000227936
gga-miR-153-3p	10.8158	24.5717	1.18385	0.0447502	novel_circ_002525	2942.89	800.997	-1.87736	0.0255734
gga-miR-129-1-3p	2.56878	9.8002	1.93173	0.00184891	novel_circ_002548	0.001	114.504	16.805	0.0321642
gga-miR-205c-5p	1.35343	0.1903	-2.83027	0.0433589	novel_circ_002548	0.001	114.504	16.805	0.0321642
gga-miR-221-5p	293.7	132.346	-1.15003	0.0298042	novel_circ_002548	0.001	114.504	16.805	0.0321642
gga-miR-499-3p	2.28965	750.202	8.35601	4.73402e-29	novel_circ_002548	0.001	114.504	16.805	0.0321642
gga-miR-203a	1.88958	5.39515	1.5136	0.0163568	novel_circ_002549	207.635	0.001	-17.6637	0.00873611
gga-miR-1b-3p	251.444	566.532	1.17192	0.00435322	novel_circ_002578	20.8406	182.304	3.12888	0.0285932
gga-miR-6631-5p	0.589725	27.4018	5.53808	2.40811e-10	novel_circ_002578	20.8406	182.304	3.12888	0.0285932
gga-miR-499-3p	2.28965	750.202	8.35601	4.73402e-29	novel_circ_002681	5769.91	1768.97	-1.70564	0.00963388
gga-miR-1663-3p	2.3284	9.32708	2.00209	0.00161581	novel_circ_002713	679.124	127.113	-2.41756	0.0193294
gga-miR-10585-5p	4.8577	1.09167	-2.15373	0.0109363	novel_circ_002721	0.001	518.434	18.9838	2.26897e-05
gga-miR-129-5p	4.997	17.1925	1.78264	0.00147876	novel_circ_002721	0.001	518.434	18.9838	2.26897e-05
gga-miR-1747-3p	0.375525	0.01	-5.23084	0.0362551	novel_circ_002721	0.001	518.434	18.9838	2.26897e-05
gga-miR-196-1-3p	0.656725	332.562	8.98412	1.76881e-30	novel_circ_002721	0.001	518.434	18.9838	2.26897e-05
gga-miR-1b-3p	251.444	566.532	1.17192	0.00435322	novel_circ_002721	0.001	518.434	18.9838	2.26897e-05
gga-miR-203a	1.88958	5.39515	1.5136	0.0163568	novel_circ_002721	0.001	518.434	18.9838	2.26897e-05
gga-miR-6553-3p	8.88767	0.63145	-3.81507	2.49305e-06	novel_circ_002721	0.001	518.434	18.9838	2.26897e-05
gga-miR-6631-5p	0.589725	27.4018	5.53808	2.40811e-10	novel_circ_002721	0.001	518.434	18.9838	2.26897e-05
gga-miR-6660-3p	2.1168	0.2045	-3.37171	0.000997016	novel_circ_002721	0.001	518.434	18.9838	2.26897e-05
gga-let-7k-5p	439.269	1017.32	1.2116	0.00310363	novel_circ_002722	0.001	124.109	16.9212	0.0393618
gga-miR-10585-5p	4.8577	1.09167	-2.15373	0.0109363	novel_circ_002722	0.001	124.109	16.9212	0.0393618
gga-miR-122-5p	1.09675	3.4407	1.64947	0.0268991	novel_circ_002722	0.001	124.109	16.9212	0.0393618
gga-miR-129-5p	4.997	17.1925	1.78264	0.00147876	novel_circ_002722	0.001	124.109	16.9212	0.0393618
gga-miR-138-1-3p	0.01	0.2332	4.5435	0.0315491	novel_circ_002722	0.001	124.109	16.9212	0.0393618
gga-miR-153-3p	10.8158	24.5717	1.18385	0.0447502	novel_circ_002722	0.001	124.109	16.9212	0.0393618
gga-miR-1668-3p	2.85095	0.7518	-1.92302	0.0408783	novel_circ_002722	0.001	124.109	16.9212	0.0393618
gga-miR-1731-5p	3.82145	0.928475	-2.04119	0.0319046	novel_circ_002722	0.001	124.109	16.9212	0.0393618
gga-miR-1747-3p	0.375525	0.01	-5.23084	0.0362551	novel_circ_002722	0.001	124.109	16.9212	0.0393618
gga-miR-1754-5p	0.9395	0.045525	-4.36716	0.00779747	novel_circ_002722	0.001	124.109	16.9212	0.0393618
gga-miR-196-1-3p	0.656725	332.562	8.98412	1.76881e-30	novel_circ_002722	0.001	124.109	16.9212	0.0393618
gga-miR-196-5p	35.1242	1239.47	5.14112	2.41112e-25	novel_circ_002722	0.001	124.109	16.9212	0.0393618
gga-miR-1b-3p	251.444	566.532	1.17192	0.00435322	novel_circ_002722	0.001	124.109	16.9212	0.0393618
gga-miR-200a-3p	6.45747	23.6706	1.87406	0.0163837	novel_circ_002722	0.001	124.109	16.9212	0.0393618
gga-miR-203a	1.88958	5.39515	1.5136	0.0163568	novel_circ_002722	0.001	124.109	16.9212	0.0393618
gga-miR-205c-5p	1.35343	0.1903	-2.83027	0.0433589	novel_circ_002722	0.001	124.109	16.9212	0.0393618
gga-miR-221-5p	293.7	132.346	-1.15003	0.0298042	novel_circ_002722	0.001	124.109	16.9212	0.0393618
gga-miR-31-5p	0.2275	1.87305	3.04145	0.0289953	novel_circ_002722	0.001	124.109	16.9212	0.0393618
gga-miR-490-3p	0.91005	12.043	3.7261	0.000905199	novel_circ_002722	0.001	124.109	16.9212	0.0393618
gga-miR-499-3p	2.28965	750.202	8.35601	4.73402e-29	novel_circ_002722	0.001	124.109	16.9212	0.0393618
gga-miR-6553-3p	8.88767	0.63145	-3.81507	2.49305e-06	novel_circ_002722	0.001	124.109	16.9212	0.0393618
gga-miR-6631-5p	0.589725	27.4018	5.53808	2.40811e-10	novel_circ_002722	0.001	124.109	16.9212	0.0393618
gga-miR-6660-3p	2.1168	0.2045	-3.37171	0.000997016	novel_circ_002722	0.001	124.109	16.9212	0.0393618
gga-miR-153-3p	10.8158	24.5717	1.18385	0.0447502	novel_circ_002741	166.678	12.808	-3.70195	0.0182639
gga-miR-1744-3p	43.4401	16.8653	-1.36497	0.0483435	novel_circ_002741	166.678	12.808	-3.70195	0.0182639
gga-miR-1b-3p	251.444	566.532	1.17192	0.00435322	novel_circ_002741	166.678	12.808	-3.70195	0.0182639
gga-miR-153-3p	10.8158	24.5717	1.18385	0.0447502	novel_circ_002742	281.307	12.0019	-4.55081	0.00862196
gga-miR-1744-3p	43.4401	16.8653	-1.36497	0.0483435	novel_circ_002742	281.307	12.0019	-4.55081	0.00862196
gga-miR-1b-3p	251.444	566.532	1.17192	0.00435322	novel_circ_002742	281.307	12.0019	-4.55081	0.00862196
gga-miR-129-5p	4.997	17.1925	1.78264	0.00147876	novel_circ_002855	383.955	1132.33	1.56029	0.045147
gga-miR-138-1-3p	0.01	0.2332	4.5435	0.0315491	novel_circ_002855	383.955	1132.33	1.56029	0.045147
gga-miR-1744-3p	43.4401	16.8653	-1.36497	0.0483435	novel_circ_002907	80.0926	520.067	2.69896	0.00767217
gga-miR-6660-3p	2.1168	0.2045	-3.37171	0.000997016	novel_circ_002907	80.0926	520.067	2.69896	0.00767217
gga-miR-205c-5p	1.35343	0.1903	-2.83027	0.0433589	novel_circ_002962	653.039	196.783	-1.73056	0.0324398
gga-miR-6701-3p	0.4202	0.01	-5.393	0.0234804	novel_circ_002962	653.039	196.783	-1.73056	0.0324398
gga-miR-1668-3p	2.85095	0.7518	-1.92302	0.0408783	novel_circ_002980	151.401	0.001	-17.208	0.03196
gga-miR-193a-3p	65.8742	17.8879	-1.88073	0.00386441	novel_circ_002980	151.401	0.001	-17.208	0.03196
gga-miR-200b-3p	0.9089	4.97048	2.45119	0.0147751	novel_circ_002980	151.401	0.001	-17.208	0.03196
gga-miR-6660-3p	2.1168	0.2045	-3.37171	0.000997016	novel_circ_002980	151.401	0.001	-17.208	0.03196
gga-miR-1663-3p	2.3284	9.32708	2.00209	0.00161581	novel_circ_002983	0.001	223.125	17.7675	0.00125039
gga-miR-196-1-3p	0.656725	332.562	8.98412	1.76881e-30	novel_circ_002983	0.001	223.125	17.7675	0.00125039
gga-miR-221-5p	293.7	132.346	-1.15003	0.0298042	novel_circ_002983	0.001	223.125	17.7675	0.00125039
gga-miR-34a-5p	10.367	3.6776	-1.49516	0.0326943	novel_circ_002983	0.001	223.125	17.7675	0.00125039
gga-miR-490-3p	0.91005	12.043	3.7261	0.000905199	novel_circ_002983	0.001	223.125	17.7675	0.00125039
gga-miR-1744-3p	43.4401	16.8653	-1.36497	0.0483435	novel_circ_003035	75.2233	379.087	2.33328	0.0166299
gga-miR-6631-5p	0.589725	27.4018	5.53808	2.40811e-10	novel_circ_003035	75.2233	379.087	2.33328	0.0166299
gga-let-7k-5p	439.269	1017.32	1.2116	0.00310363	novel_circ_003258	9.41088	326.939	5.11855	0.008272
gga-miR-10585-5p	4.8577	1.09167	-2.15373	0.0109363	novel_circ_003258	9.41088	326.939	5.11855	0.008272
gga-miR-129-5p	4.997	17.1925	1.78264	0.00147876	novel_circ_003258	9.41088	326.939	5.11855	0.008272
gga-miR-138-1-3p	0.01	0.2332	4.5435	0.0315491	novel_circ_003258	9.41088	326.939	5.11855	0.008272
gga-miR-153-3p	10.8158	24.5717	1.18385	0.0447502	novel_circ_003258	9.41088	326.939	5.11855	0.008272
gga-miR-1663-3p	2.3284	9.32708	2.00209	0.00161581	novel_circ_003258	9.41088	326.939	5.11855	0.008272
gga-miR-1668-3p	2.85095	0.7518	-1.92302	0.0408783	novel_circ_003258	9.41088	326.939	5.11855	0.008272
gga-miR-1731-5p	3.82145	0.928475	-2.04119	0.0319046	novel_circ_003258	9.41088	326.939	5.11855	0.008272
gga-miR-1744-3p	43.4401	16.8653	-1.36497	0.0483435	novel_circ_003258	9.41088	326.939	5.11855	0.008272
gga-miR-1747-3p	0.375525	0.01	-5.23084	0.0362551	novel_circ_003258	9.41088	326.939	5.11855	0.008272
gga-miR-190a-3p	106.11	47.2433	-1.16737	0.0483321	novel_circ_003258	9.41088	326.939	5.11855	0.008272
gga-miR-193a-3p	65.8742	17.8879	-1.88073	0.00386441	novel_circ_003258	9.41088	326.939	5.11855	0.008272
gga-miR-196-1-3p	0.656725	332.562	8.98412	1.76881e-30	novel_circ_003258	9.41088	326.939	5.11855	0.008272
gga-miR-196-5p	35.1242	1239.47	5.14112	2.41112e-25	novel_circ_003258	9.41088	326.939	5.11855	0.008272
gga-miR-1b-3p	251.444	566.532	1.17192	0.00435322	novel_circ_003258	9.41088	326.939	5.11855	0.008272
gga-miR-200a-3p	6.45747	23.6706	1.87406	0.0163837	novel_circ_003258	9.41088	326.939	5.11855	0.008272
gga-miR-200b-3p	0.9089	4.97048	2.45119	0.0147751	novel_circ_003258	9.41088	326.939	5.11855	0.008272
gga-miR-203a	1.88958	5.39515	1.5136	0.0163568	novel_circ_003258	9.41088	326.939	5.11855	0.008272
gga-miR-205c-5p	1.35343	0.1903	-2.83027	0.0433589	novel_circ_003258	9.41088	326.939	5.11855	0.008272
gga-miR-221-5p	293.7	132.346	-1.15003	0.0298042	novel_circ_003258	9.41088	326.939	5.11855	0.008272
gga-miR-31-5p	0.2275	1.87305	3.04145	0.0289953	novel_circ_003258	9.41088	326.939	5.11855	0.008272
gga-miR-490-3p	0.91005	12.043	3.7261	0.000905199	novel_circ_003258	9.41088	326.939	5.11855	0.008272
gga-miR-499-3p	2.28965	750.202	8.35601	4.73402e-29	novel_circ_003258	9.41088	326.939	5.11855	0.008272
gga-miR-499-5p	34.6428	9242.83	8.05963	2.6247e-26	novel_circ_003258	9.41088	326.939	5.11855	0.008272
gga-miR-6553-3p	8.88767	0.63145	-3.81507	2.49305e-06	novel_circ_003258	9.41088	326.939	5.11855	0.008272
gga-miR-6631-5p	0.589725	27.4018	5.53808	2.40811e-10	novel_circ_003258	9.41088	326.939	5.11855	0.008272
gga-miR-6660-3p	2.1168	0.2045	-3.37171	0.000997016	novel_circ_003258	9.41088	326.939	5.11855	0.008272
gga-miR-6701-3p	0.4202	0.01	-5.393	0.0234804	novel_circ_003258	9.41088	326.939	5.11855	0.008272
gga-miR-153-3p	10.8158	24.5717	1.18385	0.0447502	novel_circ_003387	228.084	25.6753	-3.15111	0.0324175
gga-miR-129-5p	4.997	17.1925	1.78264	0.00147876	novel_circ_003485	228.084	25.6753	-3.15111	0.0324175
gga-miR-138-1-3p	0.01	0.2332	4.5435	0.0315491	novel_circ_003485	228.084	25.6753	-3.15111	0.0324175
gga-miR-1744-3p	43.4401	16.8653	-1.36497	0.0483435	novel_circ_003485	228.084	25.6753	-3.15111	0.0324175
gga-miR-196-1-3p	0.656725	332.562	8.98412	1.76881e-30	novel_circ_003485	150.031	0.001	-17.1949	0.0225435
gga-miR-122-5p	1.09675	3.4407	1.64947	0.0268991	novel_circ_003490	885.281	50.4852	-4.1322	0.000218466
gga-miR-153-3p	10.8158	24.5717	1.18385	0.0447502	novel_circ_003490	885.281	50.4852	-4.1322	0.000218466
gga-miR-1663-3p	2.3284	9.32708	2.00209	0.00161581	novel_circ_003490	885.281	50.4852	-4.1322	0.000218466
gga-miR-138-1-3p	0.01	0.2332	4.5435	0.0315491	novel_circ_003502	693.39	91.336	-2.92441	0.00701502
gga-miR-200a-3p	6.45747	23.6706	1.87406	0.0163837	novel_circ_003502	693.39	91.336	-2.92441	0.00701502
gga-miR-205c-5p	1.35343	0.1903	-2.83027	0.0433589	novel_circ_003502	693.39	91.336	-2.92441	0.00701502
gga-miR-200a-3p	6.45747	23.6706	1.87406	0.0163837	novel_circ_003520	115.586	0.001	-16.8186	0.0486911
gga-miR-34a-5p	10.367	3.6776	-1.49516	0.0326943	novel_circ_003520	115.586	0.001	-16.8186	0.0486911
gga-miR-6631-5p	0.589725	27.4018	5.53808	2.40811e-10	novel_circ_003520	115.586	0.001	-16.8186	0.0486911
gga-miR-10585-5p	4.8577	1.09167	-2.15373	0.0109363	novel_circ_003573	1990.21	496.714	-2.00244	0.00676946
gga-miR-129-5p	4.997	17.1925	1.78264	0.00147876	novel_circ_003573	1990.21	496.714	-2.00244	0.00676946
gga-miR-138-1-3p	0.01	0.2332	4.5435	0.0315491	novel_circ_003573	1990.21	496.714	-2.00244	0.00676946
gga-miR-1668-3p	2.85095	0.7518	-1.92302	0.0408783	novel_circ_003573	1990.21	496.714	-2.00244	0.00676946
gga-miR-1731-5p	3.82145	0.928475	-2.04119	0.0319046	novel_circ_003573	1990.21	496.714	-2.00244	0.00676946
gga-miR-1747-3p	0.375525	0.01	-5.23084	0.0362551	novel_circ_003573	1990.21	496.714	-2.00244	0.00676946
gga-miR-193a-3p	65.8742	17.8879	-1.88073	0.00386441	novel_circ_003573	1990.21	496.714	-2.00244	0.00676946
gga-miR-196-1-3p	0.656725	332.562	8.98412	1.76881e-30	novel_circ_003573	1990.21	496.714	-2.00244	0.00676946
gga-miR-200a-3p	6.45747	23.6706	1.87406	0.0163837	novel_circ_003573	1990.21	496.714	-2.00244	0.00676946
gga-miR-203a	1.88958	5.39515	1.5136	0.0163568	novel_circ_003573	1990.21	496.714	-2.00244	0.00676946
gga-miR-205c-5p	1.35343	0.1903	-2.83027	0.0433589	novel_circ_003573	1990.21	496.714	-2.00244	0.00676946
gga-miR-31-5p	0.2275	1.87305	3.04145	0.0289953	novel_circ_003573	1990.21	496.714	-2.00244	0.00676946
gga-miR-34a-5p	10.367	3.6776	-1.49516	0.0326943	novel_circ_003573	1990.21	496.714	-2.00244	0.00676946
gga-miR-499-3p	2.28965	750.202	8.35601	4.73402e-29	novel_circ_003573	1990.21	496.714	-2.00244	0.00676946
gga-miR-499-5p	34.6428	9242.83	8.05963	2.6247e-26	novel_circ_003573	1990.21	496.714	-2.00244	0.00676946
gga-miR-6631-5p	0.589725	27.4018	5.53808	2.40811e-10	novel_circ_003573	1990.21	496.714	-2.00244	0.00676946
gga-miR-6660-3p	2.1168	0.2045	-3.37171	0.000997016	novel_circ_003573	1990.21	496.714	-2.00244	0.00676946
gga-miR-10585-5p	4.8577	1.09167	-2.15373	0.0109363	novel_circ_003608	3010.79	574.56	-2.38961	0.0219292
gga-miR-129-1-3p	2.56878	9.8002	1.93173	0.00184891	novel_circ_003608	3010.79	574.56	-2.38961	0.0219292
gga-miR-138-1-3p	0.01	0.2332	4.5435	0.0315491	novel_circ_003608	3010.79	574.56	-2.38961	0.0219292
gga-miR-153-3p	10.8158	24.5717	1.18385	0.0447502	novel_circ_003608	3010.79	574.56	-2.38961	0.0219292
gga-miR-1663-3p	2.3284	9.32708	2.00209	0.00161581	novel_circ_003608	3010.79	574.56	-2.38961	0.0219292
gga-miR-1668-3p	2.85095	0.7518	-1.92302	0.0408783	novel_circ_003608	3010.79	574.56	-2.38961	0.0219292
gga-miR-1747-3p	0.375525	0.01	-5.23084	0.0362551	novel_circ_003608	3010.79	574.56	-2.38961	0.0219292
gga-miR-196-1-3p	0.656725	332.562	8.98412	1.76881e-30	novel_circ_003608	3010.79	574.56	-2.38961	0.0219292
gga-miR-200b-3p	0.9089	4.97048	2.45119	0.0147751	novel_circ_003608	3010.79	574.56	-2.38961	0.0219292
gga-miR-205c-5p	1.35343	0.1903	-2.83027	0.0433589	novel_circ_003608	3010.79	574.56	-2.38961	0.0219292
gga-miR-221-5p	293.7	132.346	-1.15003	0.0298042	novel_circ_003608	3010.79	574.56	-2.38961	0.0219292
gga-miR-34a-5p	10.367	3.6776	-1.49516	0.0326943	novel_circ_003608	3010.79	574.56	-2.38961	0.0219292
gga-miR-3523	29.254	61.3955	1.0695	0.0123338	novel_circ_003608	3010.79	574.56	-2.38961	0.0219292
gga-miR-490-3p	0.91005	12.043	3.7261	0.000905199	novel_circ_003608	3010.79	574.56	-2.38961	0.0219292
gga-miR-6631-5p	0.589725	27.4018	5.53808	2.40811e-10	novel_circ_003608	3010.79	574.56	-2.38961	0.0219292
gga-miR-6660-3p	2.1168	0.2045	-3.37171	0.000997016	novel_circ_003608	3010.79	574.56	-2.38961	0.0219292
gga-miR-6701-3p	0.4202	0.01	-5.393	0.0234804	novel_circ_003608	3010.79	574.56	-2.38961	0.0219292
gga-miR-129-5p	4.997	17.1925	1.78264	0.00147876	novel_circ_003763	983.612	237.266	-2.05158	0.0154131
gga-miR-1731-5p	3.82145	0.928475	-2.04119	0.0319046	novel_circ_003763	983.612	237.266	-2.05158	0.0154131
gga-miR-34a-5p	10.367	3.6776	-1.49516	0.0326943	novel_circ_003763	983.612	237.266	-2.05158	0.0154131
gga-miR-6631-5p	0.589725	27.4018	5.53808	2.40811e-10	novel_circ_003763	983.612	237.266	-2.05158	0.0154131
gga-miR-10585-5p	4.8577	1.09167	-2.15373	0.0109363	novel_circ_003831	0.001	205.224	17.6468	0.0276732
gga-miR-1731-5p	3.82145	0.928475	-2.04119	0.0319046	novel_circ_003877	510.098	0.001	-18.9604	1.70045e-05
gga-miR-34a-5p	10.367	3.6776	-1.49516	0.0326943	novel_circ_003877	510.098	0.001	-18.9604	1.70045e-05
gga-miR-122-5p	1.09675	3.4407	1.64947	0.0268991	novel_circ_003881	538.186	25.6161	-4.39298	0.00108143
gga-miR-1747-3p	0.375525	0.01	-5.23084	0.0362551	novel_circ_003881	538.186	25.6161	-4.39298	0.00108143
gga-miR-499-3p	2.28965	750.202	8.35601	4.73402e-29	novel_circ_003881	538.186	25.6161	-4.39298	0.00108143
gga-let-7k-5p	439.269	1017.32	1.2116	0.00310363	novel_circ_004047	218.467	25.6161	-3.0923	0.0273565
gga-miR-1731-5p	3.82145	0.928475	-2.04119	0.0319046	novel_circ_004047	218.467	25.6161	-3.0923	0.0273565
gga-miR-196-5p	35.1242	1239.47	5.14112	2.41112e-25	novel_circ_004047	218.467	25.6161	-3.0923	0.0273565
gga-miR-1b-3p	251.444	566.532	1.17192	0.00435322	novel_circ_004047	218.467	25.6161	-3.0923	0.0273565
gga-miR-205c-5p	1.35343	0.1903	-2.83027	0.0433589	novel_circ_004047	218.467	25.6161	-3.0923	0.0273565
gga-miR-1731-5p	3.82145	0.928475	-2.04119	0.0319046	novel_circ_004083	413.675	38.4537	-3.4273	0.00526395
gga-miR-1731-5p	3.82145	0.928475	-2.04119	0.0319046	novel_circ_004084	525.529	80.0301	-2.71516	0.0322698
gga-miR-153-3p	10.8158	24.5717	1.18385	0.0447502	novel_circ_004102	26.9852	695.759	4.68835	0.0091522
gga-miR-1668-3p	2.85095	0.7518	-1.92302	0.0408783	novel_circ_004102	26.9852	695.759	4.68835	0.0091522
gga-miR-6631-5p	0.589725	27.4018	5.53808	2.40811e-10	novel_circ_004102	26.9852	695.759	4.68835	0.0091522
gga-miR-6701-3p	0.4202	0.01	-5.393	0.0234804	novel_circ_004102	26.9852	695.759	4.68835	0.0091522
gga-miR-12281-3p	0.114675	0.6322	2.46283	0.0447798	novel_circ_004123	195.214	12.8376	-3.92661	0.0390553
gga-miR-129-1-3p	2.56878	9.8002	1.93173	0.00184891	novel_circ_004123	195.214	12.8376	-3.92661	0.0390553
gga-miR-1b-3p	251.444	566.532	1.17192	0.00435322	novel_circ_004123	195.214	12.8376	-3.92661	0.0390553
gga-miR-200a-3p	6.45747	23.6706	1.87406	0.0163837	novel_circ_004123	195.214	12.8376	-3.92661	0.0390553
gga-miR-200b-3p	0.9089	4.97048	2.45119	0.0147751	novel_circ_004123	195.214	12.8376	-3.92661	0.0390553
gga-miR-499-3p	2.28965	750.202	8.35601	4.73402e-29	novel_circ_004123	195.214	12.8376	-3.92661	0.0390553
gga-miR-6631-5p	0.589725	27.4018	5.53808	2.40811e-10	novel_circ_004123	195.214	12.8376	-3.92661	0.0390553
gga-miR-1b-3p	251.444	566.532	1.17192	0.00435322	novel_circ_004167	821.584	88.7697	-3.21027	0.00189498
gga-miR-1668-3p	2.85095	0.7518	-1.92302	0.0408783	novel_circ_004170	110.668	0.001	-16.7559	0.0478377
gga-miR-196-5p	35.1242	1239.47	5.14112	2.41112e-25	novel_circ_004170	110.668	0.001	-16.7559	0.0478377
gga-miR-221-5p	293.7	132.346	-1.15003	0.0298042	novel_circ_004170	110.668	0.001	-16.7559	0.0478377
gga-miR-34a-5p	10.367	3.6776	-1.49516	0.0326943	novel_circ_004170	110.668	0.001	-16.7559	0.0478377
gga-miR-1754-5p	0.9395	0.045525	-4.36716	0.00779747	novel_circ_004190	110.668	0.001	-16.7559	0.0478377
gga-miR-6631-5p	0.589725	27.4018	5.53808	2.40811e-10	novel_circ_004190	168.06	0.001	-17.3586	0.0140735
gga-miR-6553-3p	8.88767	0.63145	-3.81507	2.49305e-06	novel_circ_004197	0.001	240.247	17.8742	0.00637449
gga-miR-122-5p	1.09675	3.4407	1.64947	0.0268991	novel_circ_004266	162.133	0.001	-17.3068	0.00480872
gga-miR-1747-3p	0.375525	0.01	-5.23084	0.0362551	novel_circ_004266	162.133	0.001	-17.3068	0.00480872
gga-miR-1b-3p	251.444	566.532	1.17192	0.00435322	novel_circ_004266	162.133	0.001	-17.3068	0.00480872
gga-miR-1663-3p	2.3284	9.32708	2.00209	0.00161581	novel_circ_004282	468.687	116.087	-2.01342	0.0380304
gga-miR-10585-5p	4.8577	1.09167	-2.15373	0.0109363	novel_circ_004343	491.419	0.001	-18.9066	6.84608e-05
gga-miR-122-5p	1.09675	3.4407	1.64947	0.0268991	novel_circ_004343	491.419	0.001	-18.9066	6.84608e-05
gga-miR-129-5p	4.997	17.1925	1.78264	0.00147876	novel_circ_004343	491.419	0.001	-18.9066	6.84608e-05
gga-miR-138-1-3p	0.01	0.2332	4.5435	0.0315491	novel_circ_004343	491.419	0.001	-18.9066	6.84608e-05
gga-miR-153-3p	10.8158	24.5717	1.18385	0.0447502	novel_circ_004343	491.419	0.001	-18.9066	6.84608e-05
gga-miR-1668-3p	2.85095	0.7518	-1.92302	0.0408783	novel_circ_004343	491.419	0.001	-18.9066	6.84608e-05
gga-miR-1744-3p	43.4401	16.8653	-1.36497	0.0483435	novel_circ_004343	491.419	0.001	-18.9066	6.84608e-05
gga-miR-190a-3p	106.11	47.2433	-1.16737	0.0483321	novel_circ_004343	491.419	0.001	-18.9066	6.84608e-05
gga-miR-193a-3p	65.8742	17.8879	-1.88073	0.00386441	novel_circ_004343	491.419	0.001	-18.9066	6.84608e-05
gga-miR-200a-3p	6.45747	23.6706	1.87406	0.0163837	novel_circ_004343	491.419	0.001	-18.9066	6.84608e-05
gga-miR-200b-3p	0.9089	4.97048	2.45119	0.0147751	novel_circ_004343	491.419	0.001	-18.9066	6.84608e-05
gga-miR-203a	1.88958	5.39515	1.5136	0.0163568	novel_circ_004343	491.419	0.001	-18.9066	6.84608e-05
gga-miR-205c-5p	1.35343	0.1903	-2.83027	0.0433589	novel_circ_004343	491.419	0.001	-18.9066	6.84608e-05
gga-miR-490-3p	0.91005	12.043	3.7261	0.000905199	novel_circ_004343	491.419	0.001	-18.9066	6.84608e-05
gga-miR-499-3p	2.28965	750.202	8.35601	4.73402e-29	novel_circ_004343	491.419	0.001	-18.9066	6.84608e-05
gga-miR-499-5p	34.6428	9242.83	8.05963	2.6247e-26	novel_circ_004343	491.419	0.001	-18.9066	6.84608e-05
gga-miR-6553-3p	8.88767	0.63145	-3.81507	2.49305e-06	novel_circ_004343	491.419	0.001	-18.9066	6.84608e-05
gga-miR-6631-5p	0.589725	27.4018	5.53808	2.40811e-10	novel_circ_004343	491.419	0.001	-18.9066	6.84608e-05
gga-miR-6660-3p	2.1168	0.2045	-3.37171	0.000997016	novel_circ_004343	491.419	0.001	-18.9066	6.84608e-05
gga-miR-6701-3p	0.4202	0.01	-5.393	0.0234804	novel_circ_004343	491.419	0.001	-18.9066	6.84608e-05
gga-miR-10585-5p	4.8577	1.09167	-2.15373	0.0109363	novel_circ_004345	597.489	60.0096	-3.31565	0.0185087
gga-miR-122-5p	1.09675	3.4407	1.64947	0.0268991	novel_circ_004345	597.489	60.0096	-3.31565	0.0185087
gga-miR-138-1-3p	0.01	0.2332	4.5435	0.0315491	novel_circ_004345	597.489	60.0096	-3.31565	0.0185087
gga-miR-153-3p	10.8158	24.5717	1.18385	0.0447502	novel_circ_004345	597.489	60.0096	-3.31565	0.0185087
gga-miR-1668-3p	2.85095	0.7518	-1.92302	0.0408783	novel_circ_004345	597.489	60.0096	-3.31565	0.0185087
gga-miR-1744-3p	43.4401	16.8653	-1.36497	0.0483435	novel_circ_004345	597.489	60.0096	-3.31565	0.0185087
gga-miR-190a-3p	106.11	47.2433	-1.16737	0.0483321	novel_circ_004345	597.489	60.0096	-3.31565	0.0185087
gga-miR-193a-3p	65.8742	17.8879	-1.88073	0.00386441	novel_circ_004345	597.489	60.0096	-3.31565	0.0185087
gga-miR-200a-3p	6.45747	23.6706	1.87406	0.0163837	novel_circ_004345	597.489	60.0096	-3.31565	0.0185087
gga-miR-200b-3p	0.9089	4.97048	2.45119	0.0147751	novel_circ_004345	597.489	60.0096	-3.31565	0.0185087
gga-miR-203a	1.88958	5.39515	1.5136	0.0163568	novel_circ_004345	597.489	60.0096	-3.31565	0.0185087
gga-miR-205c-5p	1.35343	0.1903	-2.83027	0.0433589	novel_circ_004345	597.489	60.0096	-3.31565	0.0185087
gga-miR-499-3p	2.28965	750.202	8.35601	4.73402e-29	novel_circ_004345	597.489	60.0096	-3.31565	0.0185087
gga-miR-499-5p	34.6428	9242.83	8.05963	2.6247e-26	novel_circ_004345	597.489	60.0096	-3.31565	0.0185087
gga-miR-6553-3p	8.88767	0.63145	-3.81507	2.49305e-06	novel_circ_004345	597.489	60.0096	-3.31565	0.0185087
gga-miR-6631-5p	0.589725	27.4018	5.53808	2.40811e-10	novel_circ_004345	597.489	60.0096	-3.31565	0.0185087
gga-miR-6660-3p	2.1168	0.2045	-3.37171	0.000997016	novel_circ_004345	597.489	60.0096	-3.31565	0.0185087
gga-miR-6701-3p	0.4202	0.01	-5.393	0.0234804	novel_circ_004345	597.489	60.0096	-3.31565	0.0185087
gga-miR-10585-5p	4.8577	1.09167	-2.15373	0.0109363	novel_circ_004347	2928.87	502.642	-2.54274	0.0028602
gga-miR-153-3p	10.8158	24.5717	1.18385	0.0447502	novel_circ_004347	2928.87	502.642	-2.54274	0.0028602
gga-miR-1668-3p	2.85095	0.7518	-1.92302	0.0408783	novel_circ_004347	2928.87	502.642	-2.54274	0.0028602
gga-miR-190a-3p	106.11	47.2433	-1.16737	0.0483321	novel_circ_004347	2928.87	502.642	-2.54274	0.0028602
gga-miR-193a-3p	65.8742	17.8879	-1.88073	0.00386441	novel_circ_004347	2928.87	502.642	-2.54274	0.0028602
gga-miR-200a-3p	6.45747	23.6706	1.87406	0.0163837	novel_circ_004347	2928.87	502.642	-2.54274	0.0028602
gga-miR-200b-3p	0.9089	4.97048	2.45119	0.0147751	novel_circ_004347	2928.87	502.642	-2.54274	0.0028602
gga-miR-203a	1.88958	5.39515	1.5136	0.0163568	novel_circ_004347	2928.87	502.642	-2.54274	0.0028602
gga-miR-499-3p	2.28965	750.202	8.35601	4.73402e-29	novel_circ_004347	2928.87	502.642	-2.54274	0.0028602
gga-miR-499-5p	34.6428	9242.83	8.05963	2.6247e-26	novel_circ_004347	2928.87	502.642	-2.54274	0.0028602
gga-miR-6553-3p	8.88767	0.63145	-3.81507	2.49305e-06	novel_circ_004347	2928.87	502.642	-2.54274	0.0028602
gga-miR-10585-5p	4.8577	1.09167	-2.15373	0.0109363	novel_circ_004348	607.566	92.779	-2.71117	0.0115643
gga-miR-1668-3p	2.85095	0.7518	-1.92302	0.0408783	novel_circ_004348	607.566	92.779	-2.71117	0.0115643
gga-miR-190a-3p	106.11	47.2433	-1.16737	0.0483321	novel_circ_004348	607.566	92.779	-2.71117	0.0115643
gga-miR-200a-3p	6.45747	23.6706	1.87406	0.0163837	novel_circ_004348	607.566	92.779	-2.71117	0.0115643
gga-miR-203a	1.88958	5.39515	1.5136	0.0163568	novel_circ_004348	607.566	92.779	-2.71117	0.0115643
gga-miR-499-3p	2.28965	750.202	8.35601	4.73402e-29	novel_circ_004348	607.566	92.779	-2.71117	0.0115643
gga-miR-499-5p	34.6428	9242.83	8.05963	2.6247e-26	novel_circ_004348	607.566	92.779	-2.71117	0.0115643
gga-miR-6553-3p	8.88767	0.63145	-3.81507	2.49305e-06	novel_circ_004348	607.566	92.779	-2.71117	0.0115643
gga-miR-1668-3p	2.85095	0.7518	-1.92302	0.0408783	novel_circ_004349	2269.33	791.412	-1.51976	0.028107
gga-miR-190a-3p	106.11	47.2433	-1.16737	0.0483321	novel_circ_004349	2269.33	791.412	-1.51976	0.028107
gga-miR-200a-3p	6.45747	23.6706	1.87406	0.0163837	novel_circ_004349	2269.33	791.412	-1.51976	0.028107
gga-miR-203a	1.88958	5.39515	1.5136	0.0163568	novel_circ_004349	2269.33	791.412	-1.51976	0.028107
gga-miR-499-3p	2.28965	750.202	8.35601	4.73402e-29	novel_circ_004349	2269.33	791.412	-1.51976	0.028107
gga-miR-499-5p	34.6428	9242.83	8.05963	2.6247e-26	novel_circ_004349	2269.33	791.412	-1.51976	0.028107
gga-miR-6553-3p	8.88767	0.63145	-3.81507	2.49305e-06	novel_circ_004349	2269.33	791.412	-1.51976	0.028107
gga-miR-129-1-3p	2.56878	9.8002	1.93173	0.00184891	novel_circ_004387	509.132	51.3505	-3.30959	0.0228777
gga-miR-129-5p	4.997	17.1925	1.78264	0.00147876	novel_circ_004387	509.132	51.3505	-3.30959	0.0228777
gga-miR-1744-3p	43.4401	16.8653	-1.36497	0.0483435	novel_circ_004387	509.132	51.3505	-3.30959	0.0228777
gga-miR-205c-5p	1.35343	0.1903	-2.83027	0.0433589	novel_circ_004387	509.132	51.3505	-3.30959	0.0228777
gga-miR-6660-3p	2.1168	0.2045	-3.37171	0.000997016	novel_circ_004387	509.132	51.3505	-3.30959	0.0228777
gga-miR-1744-3p	43.4401	16.8653	-1.36497	0.0483435	novel_circ_004424	107.078	0.001	-16.7083	0.0449607
gga-miR-129-1-3p	2.56878	9.8002	1.93173	0.00184891	novel_circ_004483	228.056	12.8376	-4.15094	0.0113498
gga-miR-129-5p	4.997	17.1925	1.78264	0.00147876	novel_circ_004483	228.056	12.8376	-4.15094	0.0113498
gga-miR-138-1-3p	0.01	0.2332	4.5435	0.0315491	novel_circ_004483	228.056	12.8376	-4.15094	0.0113498
gga-miR-1557	1.58858	0.01	-7.31159	4.02646e-05	novel_circ_004483	228.056	12.8376	-4.15094	0.0113498
gga-miR-1754-5p	0.9395	0.045525	-4.36716	0.00779747	novel_circ_004483	228.056	12.8376	-4.15094	0.0113498
gga-miR-196-1-3p	0.656725	332.562	8.98412	1.76881e-30	novel_circ_004483	228.056	12.8376	-4.15094	0.0113498
gga-miR-205c-5p	1.35343	0.1903	-2.83027	0.0433589	novel_circ_004483	228.056	12.8376	-4.15094	0.0113498
gga-miR-221-5p	293.7	132.346	-1.15003	0.0298042	novel_circ_004483	228.056	12.8376	-4.15094	0.0113498
gga-miR-34a-5p	10.367	3.6776	-1.49516	0.0326943	novel_circ_004483	228.056	12.8376	-4.15094	0.0113498
gga-miR-3523	29.254	61.3955	1.0695	0.0123338	novel_circ_004483	228.056	12.8376	-4.15094	0.0113498
gga-let-7k-5p	439.269	1017.32	1.2116	0.00310363	novel_circ_004504	212.252	14.3398	-3.88768	0.0185533
gga-miR-1663-3p	2.3284	9.32708	2.00209	0.00161581	novel_circ_004504	212.252	14.3398	-3.88768	0.0185533
gga-miR-1668-3p	2.85095	0.7518	-1.92302	0.0408783	novel_circ_004504	212.252	14.3398	-3.88768	0.0185533
gga-miR-1731-5p	3.82145	0.928475	-2.04119	0.0319046	novel_circ_004504	212.252	14.3398	-3.88768	0.0185533
gga-miR-1754-5p	0.9395	0.045525	-4.36716	0.00779747	novel_circ_004504	212.252	14.3398	-3.88768	0.0185533
gga-miR-200a-3p	6.45747	23.6706	1.87406	0.0163837	novel_circ_004504	212.252	14.3398	-3.88768	0.0185533
gga-miR-490-3p	0.91005	12.043	3.7261	0.000905199	novel_circ_004504	212.252	14.3398	-3.88768	0.0185533
gga-miR-1731-5p	3.82145	0.928475	-2.04119	0.0319046	novel_circ_004506	700.382	135.165	-2.37342	0.0362588
gga-miR-1744-3p	43.4401	16.8653	-1.36497	0.0483435	novel_circ_004556	181.766	0.001	-17.4717	0.0047625
gga-miR-31-5p	0.2275	1.87305	3.04145	0.0289953	novel_circ_004556	181.766	0.001	-17.4717	0.0047625
gga-miR-6701-3p	0.4202	0.01	-5.393	0.0234804	novel_circ_004556	181.766	0.001	-17.4717	0.0047625
gga-let-7k-5p	439.269	1017.32	1.2116	0.00310363	novel_circ_004557	1032.33	105.367	-3.29242	0.00226039
gga-miR-1744-3p	43.4401	16.8653	-1.36497	0.0483435	novel_circ_004557	1032.33	105.367	-3.29242	0.00226039
gga-miR-1747-3p	0.375525	0.01	-5.23084	0.0362551	novel_circ_004557	1032.33	105.367	-3.29242	0.00226039
gga-miR-196-1-3p	0.656725	332.562	8.98412	1.76881e-30	novel_circ_004557	1032.33	105.367	-3.29242	0.00226039
gga-miR-196-5p	35.1242	1239.47	5.14112	2.41112e-25	novel_circ_004557	1032.33	105.367	-3.29242	0.00226039
gga-miR-31-5p	0.2275	1.87305	3.04145	0.0289953	novel_circ_004557	1032.33	105.367	-3.29242	0.00226039
gga-miR-6631-5p	0.589725	27.4018	5.53808	2.40811e-10	novel_circ_004557	1032.33	105.367	-3.29242	0.00226039
gga-miR-31-5p	0.2275	1.87305	3.04145	0.0289953	novel_circ_004559	299.716	12.8376	-4.54514	0.00155104
gga-miR-1663-3p	2.3284	9.32708	2.00209	0.00161581	novel_circ_004783	719.424	25.6753	-4.80839	5.61479e-05
gga-miR-1668-3p	2.85095	0.7518	-1.92302	0.0408783	novel_circ_004783	719.424	25.6753	-4.80839	5.61479e-05
gga-miR-200a-3p	6.45747	23.6706	1.87406	0.0163837	novel_circ_004783	719.424	25.6753	-4.80839	5.61479e-05
gga-miR-221-5p	293.7	132.346	-1.15003	0.0298042	novel_circ_004783	719.424	25.6753	-4.80839	5.61479e-05
gga-miR-10585-5p	4.8577	1.09167	-2.15373	0.0109363	novel_circ_004798	118.853	0.001	-16.8588	0.0258914
gga-miR-122-5p	1.09675	3.4407	1.64947	0.0268991	novel_circ_004798	118.853	0.001	-16.8588	0.0258914
gga-miR-129-1-3p	2.56878	9.8002	1.93173	0.00184891	novel_circ_004798	118.853	0.001	-16.8588	0.0258914
gga-miR-129-5p	4.997	17.1925	1.78264	0.00147876	novel_circ_004798	118.853	0.001	-16.8588	0.0258914
gga-miR-138-1-3p	0.01	0.2332	4.5435	0.0315491	novel_circ_004798	118.853	0.001	-16.8588	0.0258914
gga-miR-1663-3p	2.3284	9.32708	2.00209	0.00161581	novel_circ_004798	118.853	0.001	-16.8588	0.0258914
gga-miR-1668-3p	2.85095	0.7518	-1.92302	0.0408783	novel_circ_004798	118.853	0.001	-16.8588	0.0258914
gga-miR-1744-3p	43.4401	16.8653	-1.36497	0.0483435	novel_circ_004798	118.853	0.001	-16.8588	0.0258914
gga-miR-1747-3p	0.375525	0.01	-5.23084	0.0362551	novel_circ_004798	118.853	0.001	-16.8588	0.0258914
gga-miR-196-1-3p	0.656725	332.562	8.98412	1.76881e-30	novel_circ_004798	118.853	0.001	-16.8588	0.0258914
gga-miR-1b-3p	251.444	566.532	1.17192	0.00435322	novel_circ_004798	118.853	0.001	-16.8588	0.0258914
gga-miR-200a-3p	6.45747	23.6706	1.87406	0.0163837	novel_circ_004798	118.853	0.001	-16.8588	0.0258914
gga-miR-200b-3p	0.9089	4.97048	2.45119	0.0147751	novel_circ_004798	118.853	0.001	-16.8588	0.0258914
gga-miR-203a	1.88958	5.39515	1.5136	0.0163568	novel_circ_004798	118.853	0.001	-16.8588	0.0258914
gga-miR-31-5p	0.2275	1.87305	3.04145	0.0289953	novel_circ_004798	118.853	0.001	-16.8588	0.0258914
gga-miR-499-3p	2.28965	750.202	8.35601	4.73402e-29	novel_circ_004798	118.853	0.001	-16.8588	0.0258914
gga-miR-6553-3p	8.88767	0.63145	-3.81507	2.49305e-06	novel_circ_004798	118.853	0.001	-16.8588	0.0258914
gga-miR-6660-3p	2.1168	0.2045	-3.37171	0.000997016	novel_circ_004798	118.853	0.001	-16.8588	0.0258914
gga-miR-12281-3p	0.114675	0.6322	2.46283	0.0447798	novel_circ_004825	159.583	0.001	-17.2839	0.0469584
gga-miR-129-5p	4.997	17.1925	1.78264	0.00147876	novel_circ_004825	159.583	0.001	-17.2839	0.0469584
gga-miR-1754-5p	0.9395	0.045525	-4.36716	0.00779747	novel_circ_004825	159.583	0.001	-17.2839	0.0469584
gga-miR-196-5p	35.1242	1239.47	5.14112	2.41112e-25	novel_circ_004844	149.52	12.8376	-3.54189	0.0306848
gga-let-7k-5p	439.269	1017.32	1.2116	0.00310363	novel_circ_005007	182.95	0.001	-17.4811	0.00527176
gga-miR-10585-5p	4.8577	1.09167	-2.15373	0.0109363	novel_circ_005007	182.95	0.001	-17.4811	0.00527176
gga-miR-129-1-3p	2.56878	9.8002	1.93173	0.00184891	novel_circ_005007	182.95	0.001	-17.4811	0.00527176
gga-miR-129-5p	4.997	17.1925	1.78264	0.00147876	novel_circ_005007	182.95	0.001	-17.4811	0.00527176
gga-miR-138-1-3p	0.01	0.2332	4.5435	0.0315491	novel_circ_005007	182.95	0.001	-17.4811	0.00527176
gga-miR-153-3p	10.8158	24.5717	1.18385	0.0447502	novel_circ_005007	182.95	0.001	-17.4811	0.00527176
gga-miR-1663-3p	2.3284	9.32708	2.00209	0.00161581	novel_circ_005007	182.95	0.001	-17.4811	0.00527176
gga-miR-1668-3p	2.85095	0.7518	-1.92302	0.0408783	novel_circ_005007	182.95	0.001	-17.4811	0.00527176
gga-miR-1731-5p	3.82145	0.928475	-2.04119	0.0319046	novel_circ_005007	182.95	0.001	-17.4811	0.00527176
gga-miR-1744-3p	43.4401	16.8653	-1.36497	0.0483435	novel_circ_005007	182.95	0.001	-17.4811	0.00527176
gga-miR-1747-3p	0.375525	0.01	-5.23084	0.0362551	novel_circ_005007	182.95	0.001	-17.4811	0.00527176
gga-miR-1754-5p	0.9395	0.045525	-4.36716	0.00779747	novel_circ_005007	182.95	0.001	-17.4811	0.00527176
gga-miR-193a-3p	65.8742	17.8879	-1.88073	0.00386441	novel_circ_005007	182.95	0.001	-17.4811	0.00527176
gga-miR-196-1-3p	0.656725	332.562	8.98412	1.76881e-30	novel_circ_005007	182.95	0.001	-17.4811	0.00527176
gga-miR-196-5p	35.1242	1239.47	5.14112	2.41112e-25	novel_circ_005007	182.95	0.001	-17.4811	0.00527176
gga-miR-200a-3p	6.45747	23.6706	1.87406	0.0163837	novel_circ_005007	182.95	0.001	-17.4811	0.00527176
gga-miR-200b-3p	0.9089	4.97048	2.45119	0.0147751	novel_circ_005007	182.95	0.001	-17.4811	0.00527176
gga-miR-203a	1.88958	5.39515	1.5136	0.0163568	novel_circ_005007	182.95	0.001	-17.4811	0.00527176
gga-miR-205c-5p	1.35343	0.1903	-2.83027	0.0433589	novel_circ_005007	182.95	0.001	-17.4811	0.00527176
gga-miR-31-5p	0.2275	1.87305	3.04145	0.0289953	novel_circ_005007	182.95	0.001	-17.4811	0.00527176
gga-miR-34a-5p	10.367	3.6776	-1.49516	0.0326943	novel_circ_005007	182.95	0.001	-17.4811	0.00527176
gga-miR-499-3p	2.28965	750.202	8.35601	4.73402e-29	novel_circ_005007	182.95	0.001	-17.4811	0.00527176
gga-miR-499-5p	34.6428	9242.83	8.05963	2.6247e-26	novel_circ_005007	182.95	0.001	-17.4811	0.00527176
gga-miR-6553-3p	8.88767	0.63145	-3.81507	2.49305e-06	novel_circ_005007	182.95	0.001	-17.4811	0.00527176
gga-miR-6631-5p	0.589725	27.4018	5.53808	2.40811e-10	novel_circ_005007	182.95	0.001	-17.4811	0.00527176
gga-miR-6631-5p	0.589725	27.4018	5.53808	2.40811e-10	novel_circ_005176	229.683	28.6796	-3.00155	0.0489255
gga-miR-1747-3p	0.375525	0.01	-5.23084	0.0362551	novel_circ_005218	349.997	0.001	-18.417	0.000125864
gga-let-7k-5p	439.269	1017.32	1.2116	0.00310363	novel_circ_005253	185.951	0.001	-17.5046	0.0253906
gga-miR-10585-5p	4.8577	1.09167	-2.15373	0.0109363	novel_circ_005253	185.951	0.001	-17.5046	0.0253906
gga-miR-129-5p	4.997	17.1925	1.78264	0.00147876	novel_circ_005253	185.951	0.001	-17.5046	0.0253906
gga-miR-138-1-3p	0.01	0.2332	4.5435	0.0315491	novel_circ_005253	185.951	0.001	-17.5046	0.0253906
gga-miR-1663-3p	2.3284	9.32708	2.00209	0.00161581	novel_circ_005253	185.951	0.001	-17.5046	0.0253906
gga-miR-1668-3p	2.85095	0.7518	-1.92302	0.0408783	novel_circ_005253	185.951	0.001	-17.5046	0.0253906
gga-miR-1744-3p	43.4401	16.8653	-1.36497	0.0483435	novel_circ_005253	185.951	0.001	-17.5046	0.0253906
gga-miR-1747-3p	0.375525	0.01	-5.23084	0.0362551	novel_circ_005253	185.951	0.001	-17.5046	0.0253906
gga-miR-193a-3p	65.8742	17.8879	-1.88073	0.00386441	novel_circ_005253	185.951	0.001	-17.5046	0.0253906
gga-miR-196-1-3p	0.656725	332.562	8.98412	1.76881e-30	novel_circ_005253	185.951	0.001	-17.5046	0.0253906
gga-miR-196-5p	35.1242	1239.47	5.14112	2.41112e-25	novel_circ_005253	185.951	0.001	-17.5046	0.0253906
gga-miR-200a-3p	6.45747	23.6706	1.87406	0.0163837	novel_circ_005253	185.951	0.001	-17.5046	0.0253906
gga-miR-200b-3p	0.9089	4.97048	2.45119	0.0147751	novel_circ_005253	185.951	0.001	-17.5046	0.0253906
gga-miR-203a	1.88958	5.39515	1.5136	0.0163568	novel_circ_005253	185.951	0.001	-17.5046	0.0253906
gga-miR-205c-5p	1.35343	0.1903	-2.83027	0.0433589	novel_circ_005253	185.951	0.001	-17.5046	0.0253906
gga-miR-490-3p	0.91005	12.043	3.7261	0.000905199	novel_circ_005253	185.951	0.001	-17.5046	0.0253906
gga-miR-499-5p	34.6428	9242.83	8.05963	2.6247e-26	novel_circ_005253	185.951	0.001	-17.5046	0.0253906
gga-miR-6660-3p	2.1168	0.2045	-3.37171	0.000997016	novel_circ_005253	185.951	0.001	-17.5046	0.0253906
gga-miR-6701-3p	0.4202	0.01	-5.393	0.0234804	novel_circ_005253	185.951	0.001	-17.5046	0.0253906
gga-miR-138-1-3p	0.01	0.2332	4.5435	0.0315491	novel_circ_005322	460.152	95.8129	-2.26382	0.0359111
gga-miR-200b-3p	0.9089	4.97048	2.45119	0.0147751	novel_circ_005322	460.152	95.8129	-2.26382	0.0359111
gga-miR-129-1-3p	2.56878	9.8002	1.93173	0.00184891	novel_circ_005535	125.804	0.001	-16.9408	0.0209846
gga-miR-193a-3p	65.8742	17.8879	-1.88073	0.00386441	novel_circ_005535	125.804	0.001	-16.9408	0.0209846
gga-miR-203a	1.88958	5.39515	1.5136	0.0163568	novel_circ_005535	125.804	0.001	-16.9408	0.0209846
gga-miR-1668-3p	2.85095	0.7518	-1.92302	0.0408783	novel_circ_005544	64.5371	259.907	2.0098	0.0462886
gga-miR-1747-3p	0.375525	0.01	-5.23084	0.0362551	novel_circ_005544	64.5371	259.907	2.0098	0.0462886
gga-miR-1754-5p	0.9395	0.045525	-4.36716	0.00779747	novel_circ_005544	64.5371	259.907	2.0098	0.0462886
gga-miR-10585-5p	4.8577	1.09167	-2.15373	0.0109363	novel_circ_005675	194.198	0.001	-17.5672	0.00728163
gga-miR-122-5p	1.09675	3.4407	1.64947	0.0268991	novel_circ_005675	194.198	0.001	-17.5672	0.00728163
gga-miR-1663-3p	2.3284	9.32708	2.00209	0.00161581	novel_circ_005675	194.198	0.001	-17.5672	0.00728163
gga-miR-1668-3p	2.85095	0.7518	-1.92302	0.0408783	novel_circ_005675	194.198	0.001	-17.5672	0.00728163
gga-miR-221-5p	293.7	132.346	-1.15003	0.0298042	novel_circ_005675	194.198	0.001	-17.5672	0.00728163
gga-miR-31-5p	0.2275	1.87305	3.04145	0.0289953	novel_circ_005675	194.198	0.001	-17.5672	0.00728163
gga-miR-34a-5p	10.367	3.6776	-1.49516	0.0326943	novel_circ_005675	194.198	0.001	-17.5672	0.00728163
gga-miR-138-1-3p	0.01	0.2332	4.5435	0.0315491	novel_circ_005713	0.001	248.125	17.9207	0.00626217
gga-miR-490-3p	0.91005	12.043	3.7261	0.000905199	novel_circ_005713	0.001	248.125	17.9207	0.00626217
gga-let-7k-5p	439.269	1017.32	1.2116	0.00310363	novel_circ_005860	226.97	0.001	-17.7921	0.0137614
gga-miR-10585-5p	4.8577	1.09167	-2.15373	0.0109363	novel_circ_005860	226.97	0.001	-17.7921	0.0137614
gga-miR-129-5p	4.997	17.1925	1.78264	0.00147876	novel_circ_005860	226.97	0.001	-17.7921	0.0137614
gga-miR-138-1-3p	0.01	0.2332	4.5435	0.0315491	novel_circ_005860	226.97	0.001	-17.7921	0.0137614
gga-miR-153-3p	10.8158	24.5717	1.18385	0.0447502	novel_circ_005860	226.97	0.001	-17.7921	0.0137614
gga-miR-1663-3p	2.3284	9.32708	2.00209	0.00161581	novel_circ_005860	226.97	0.001	-17.7921	0.0137614
gga-miR-1668-3p	2.85095	0.7518	-1.92302	0.0408783	novel_circ_005860	226.97	0.001	-17.7921	0.0137614
gga-miR-1744-3p	43.4401	16.8653	-1.36497	0.0483435	novel_circ_005860	226.97	0.001	-17.7921	0.0137614
gga-miR-1747-3p	0.375525	0.01	-5.23084	0.0362551	novel_circ_005860	226.97	0.001	-17.7921	0.0137614
gga-miR-1754-5p	0.9395	0.045525	-4.36716	0.00779747	novel_circ_005860	226.97	0.001	-17.7921	0.0137614
gga-miR-190a-3p	106.11	47.2433	-1.16737	0.0483321	novel_circ_005860	226.97	0.001	-17.7921	0.0137614
gga-miR-193a-3p	65.8742	17.8879	-1.88073	0.00386441	novel_circ_005860	226.97	0.001	-17.7921	0.0137614
gga-miR-196-1-3p	0.656725	332.562	8.98412	1.76881e-30	novel_circ_005860	226.97	0.001	-17.7921	0.0137614
gga-miR-196-5p	35.1242	1239.47	5.14112	2.41112e-25	novel_circ_005860	226.97	0.001	-17.7921	0.0137614
gga-miR-200a-3p	6.45747	23.6706	1.87406	0.0163837	novel_circ_005860	226.97	0.001	-17.7921	0.0137614
gga-miR-200b-3p	0.9089	4.97048	2.45119	0.0147751	novel_circ_005860	226.97	0.001	-17.7921	0.0137614
gga-miR-203a	1.88958	5.39515	1.5136	0.0163568	novel_circ_005860	226.97	0.001	-17.7921	0.0137614
gga-miR-205c-5p	1.35343	0.1903	-2.83027	0.0433589	novel_circ_005860	226.97	0.001	-17.7921	0.0137614
gga-miR-221-5p	293.7	132.346	-1.15003	0.0298042	novel_circ_005860	226.97	0.001	-17.7921	0.0137614
gga-miR-31-5p	0.2275	1.87305	3.04145	0.0289953	novel_circ_005860	226.97	0.001	-17.7921	0.0137614
gga-miR-34a-5p	10.367	3.6776	-1.49516	0.0326943	novel_circ_005860	226.97	0.001	-17.7921	0.0137614
gga-miR-490-3p	0.91005	12.043	3.7261	0.000905199	novel_circ_005860	226.97	0.001	-17.7921	0.0137614
gga-miR-499-3p	2.28965	750.202	8.35601	4.73402e-29	novel_circ_005860	226.97	0.001	-17.7921	0.0137614
gga-miR-499-5p	34.6428	9242.83	8.05963	2.6247e-26	novel_circ_005860	226.97	0.001	-17.7921	0.0137614
gga-miR-6553-3p	8.88767	0.63145	-3.81507	2.49305e-06	novel_circ_005860	226.97	0.001	-17.7921	0.0137614
gga-miR-6631-5p	0.589725	27.4018	5.53808	2.40811e-10	novel_circ_005860	226.97	0.001	-17.7921	0.0137614
gga-miR-6660-3p	2.1168	0.2045	-3.37171	0.000997016	novel_circ_005860	226.97	0.001	-17.7921	0.0137614
gga-let-7k-5p	439.269	1017.32	1.2116	0.00310363	novel_circ_005861	187.538	0.001	-17.5168	0.0236893
gga-miR-10585-5p	4.8577	1.09167	-2.15373	0.0109363	novel_circ_005861	187.538	0.001	-17.5168	0.0236893
gga-miR-129-5p	4.997	17.1925	1.78264	0.00147876	novel_circ_005861	187.538	0.001	-17.5168	0.0236893
gga-miR-138-1-3p	0.01	0.2332	4.5435	0.0315491	novel_circ_005861	187.538	0.001	-17.5168	0.0236893
gga-miR-153-3p	10.8158	24.5717	1.18385	0.0447502	novel_circ_005861	187.538	0.001	-17.5168	0.0236893
gga-miR-1663-3p	2.3284	9.32708	2.00209	0.00161581	novel_circ_005861	187.538	0.001	-17.5168	0.0236893
gga-miR-1668-3p	2.85095	0.7518	-1.92302	0.0408783	novel_circ_005861	187.538	0.001	-17.5168	0.0236893
gga-miR-1744-3p	43.4401	16.8653	-1.36497	0.0483435	novel_circ_005861	187.538	0.001	-17.5168	0.0236893
gga-miR-1747-3p	0.375525	0.01	-5.23084	0.0362551	novel_circ_005861	187.538	0.001	-17.5168	0.0236893
gga-miR-1754-5p	0.9395	0.045525	-4.36716	0.00779747	novel_circ_005861	187.538	0.001	-17.5168	0.0236893
gga-miR-190a-3p	106.11	47.2433	-1.16737	0.0483321	novel_circ_005861	187.538	0.001	-17.5168	0.0236893
gga-miR-193a-3p	65.8742	17.8879	-1.88073	0.00386441	novel_circ_005861	187.538	0.001	-17.5168	0.0236893
gga-miR-196-1-3p	0.656725	332.562	8.98412	1.76881e-30	novel_circ_005861	187.538	0.001	-17.5168	0.0236893
gga-miR-196-5p	35.1242	1239.47	5.14112	2.41112e-25	novel_circ_005861	187.538	0.001	-17.5168	0.0236893
gga-miR-200a-3p	6.45747	23.6706	1.87406	0.0163837	novel_circ_005861	187.538	0.001	-17.5168	0.0236893
gga-miR-200b-3p	0.9089	4.97048	2.45119	0.0147751	novel_circ_005861	187.538	0.001	-17.5168	0.0236893
gga-miR-203a	1.88958	5.39515	1.5136	0.0163568	novel_circ_005861	187.538	0.001	-17.5168	0.0236893
gga-miR-205c-5p	1.35343	0.1903	-2.83027	0.0433589	novel_circ_005861	187.538	0.001	-17.5168	0.0236893
gga-miR-221-5p	293.7	132.346	-1.15003	0.0298042	novel_circ_005861	187.538	0.001	-17.5168	0.0236893
gga-miR-31-5p	0.2275	1.87305	3.04145	0.0289953	novel_circ_005861	187.538	0.001	-17.5168	0.0236893
gga-miR-34a-5p	10.367	3.6776	-1.49516	0.0326943	novel_circ_005861	187.538	0.001	-17.5168	0.0236893
gga-miR-490-3p	0.91005	12.043	3.7261	0.000905199	novel_circ_005861	187.538	0.001	-17.5168	0.0236893
gga-miR-499-3p	2.28965	750.202	8.35601	4.73402e-29	novel_circ_005861	187.538	0.001	-17.5168	0.0236893
gga-miR-499-5p	34.6428	9242.83	8.05963	2.6247e-26	novel_circ_005861	187.538	0.001	-17.5168	0.0236893
gga-miR-6553-3p	8.88767	0.63145	-3.81507	2.49305e-06	novel_circ_005861	187.538	0.001	-17.5168	0.0236893
gga-miR-6631-5p	0.589725	27.4018	5.53808	2.40811e-10	novel_circ_005861	187.538	0.001	-17.5168	0.0236893
gga-miR-6660-3p	2.1168	0.2045	-3.37171	0.000997016	novel_circ_005861	187.538	0.001	-17.5168	0.0236893
gga-miR-6701-3p	0.4202	0.01	-5.393	0.0234804	novel_circ_005861	187.538	0.001	-17.5168	0.0236893
gga-miR-10585-5p	4.8577	1.09167	-2.15373	0.0109363	novel_circ_005894	2368.96	0.001	-21.1758	1.14983e-08
gga-miR-153-3p	10.8158	24.5717	1.18385	0.0447502	novel_circ_005894	2368.96	0.001	-21.1758	1.14983e-08
gga-miR-1668-3p	2.85095	0.7518	-1.92302	0.0408783	novel_circ_005894	2368.96	0.001	-21.1758	1.14983e-08
gga-miR-1744-3p	43.4401	16.8653	-1.36497	0.0483435	novel_circ_005894	2368.96	0.001	-21.1758	1.14983e-08
gga-miR-1747-3p	0.375525	0.01	-5.23084	0.0362551	novel_circ_005894	2368.96	0.001	-21.1758	1.14983e-08
gga-miR-190a-3p	106.11	47.2433	-1.16737	0.0483321	novel_circ_005894	2368.96	0.001	-21.1758	1.14983e-08
gga-miR-196-1-3p	0.656725	332.562	8.98412	1.76881e-30	novel_circ_005894	2368.96	0.001	-21.1758	1.14983e-08
gga-miR-196-5p	35.1242	1239.47	5.14112	2.41112e-25	novel_circ_005894	2368.96	0.001	-21.1758	1.14983e-08
gga-miR-200a-3p	6.45747	23.6706	1.87406	0.0163837	novel_circ_005894	2368.96	0.001	-21.1758	1.14983e-08
gga-miR-200b-3p	0.9089	4.97048	2.45119	0.0147751	novel_circ_005894	2368.96	0.001	-21.1758	1.14983e-08
gga-miR-203a	1.88958	5.39515	1.5136	0.0163568	novel_circ_005894	2368.96	0.001	-21.1758	1.14983e-08
gga-miR-205c-5p	1.35343	0.1903	-2.83027	0.0433589	novel_circ_005894	2368.96	0.001	-21.1758	1.14983e-08
gga-miR-221-5p	293.7	132.346	-1.15003	0.0298042	novel_circ_005894	2368.96	0.001	-21.1758	1.14983e-08
gga-miR-31-5p	0.2275	1.87305	3.04145	0.0289953	novel_circ_005894	2368.96	0.001	-21.1758	1.14983e-08
gga-miR-490-3p	0.91005	12.043	3.7261	0.000905199	novel_circ_005894	2368.96	0.001	-21.1758	1.14983e-08
gga-miR-499-3p	2.28965	750.202	8.35601	4.73402e-29	novel_circ_005894	2368.96	0.001	-21.1758	1.14983e-08
gga-miR-6553-3p	8.88767	0.63145	-3.81507	2.49305e-06	novel_circ_005894	2368.96	0.001	-21.1758	1.14983e-08
gga-miR-6631-5p	0.589725	27.4018	5.53808	2.40811e-10	novel_circ_005894	2368.96	0.001	-21.1758	1.14983e-08
gga-miR-6660-3p	2.1168	0.2045	-3.37171	0.000997016	novel_circ_005894	2368.96	0.001	-21.1758	1.14983e-08
gga-miR-10585-5p	4.8577	1.09167	-2.15373	0.0109363	novel_circ_005899	2263.51	0.001	-21.1101	4.84747e-06
gga-miR-138-1-3p	0.01	0.2332	4.5435	0.0315491	novel_circ_005899	2263.51	0.001	-21.1101	4.84747e-06
gga-miR-153-3p	10.8158	24.5717	1.18385	0.0447502	novel_circ_005899	2263.51	0.001	-21.1101	4.84747e-06
gga-miR-1668-3p	2.85095	0.7518	-1.92302	0.0408783	novel_circ_005899	2263.51	0.001	-21.1101	4.84747e-06
gga-miR-1744-3p	43.4401	16.8653	-1.36497	0.0483435	novel_circ_005899	2263.51	0.001	-21.1101	4.84747e-06
gga-miR-1747-3p	0.375525	0.01	-5.23084	0.0362551	novel_circ_005899	2263.51	0.001	-21.1101	4.84747e-06
gga-miR-190a-3p	106.11	47.2433	-1.16737	0.0483321	novel_circ_005899	2263.51	0.001	-21.1101	4.84747e-06
gga-miR-196-1-3p	0.656725	332.562	8.98412	1.76881e-30	novel_circ_005899	2263.51	0.001	-21.1101	4.84747e-06
gga-miR-196-5p	35.1242	1239.47	5.14112	2.41112e-25	novel_circ_005899	2263.51	0.001	-21.1101	4.84747e-06
gga-miR-200a-3p	6.45747	23.6706	1.87406	0.0163837	novel_circ_005899	2263.51	0.001	-21.1101	4.84747e-06
gga-miR-200b-3p	0.9089	4.97048	2.45119	0.0147751	novel_circ_005899	2263.51	0.001	-21.1101	4.84747e-06
gga-miR-203a	1.88958	5.39515	1.5136	0.0163568	novel_circ_005899	2263.51	0.001	-21.1101	4.84747e-06
gga-miR-205c-5p	1.35343	0.1903	-2.83027	0.0433589	novel_circ_005899	2263.51	0.001	-21.1101	4.84747e-06
gga-miR-221-5p	293.7	132.346	-1.15003	0.0298042	novel_circ_005899	2263.51	0.001	-21.1101	4.84747e-06
gga-miR-31-5p	0.2275	1.87305	3.04145	0.0289953	novel_circ_005899	2263.51	0.001	-21.1101	4.84747e-06
gga-miR-490-3p	0.91005	12.043	3.7261	0.000905199	novel_circ_005899	2263.51	0.001	-21.1101	4.84747e-06
gga-miR-499-3p	2.28965	750.202	8.35601	4.73402e-29	novel_circ_005899	2263.51	0.001	-21.1101	4.84747e-06
gga-miR-499-5p	34.6428	9242.83	8.05963	2.6247e-26	novel_circ_005899	2263.51	0.001	-21.1101	4.84747e-06
gga-miR-6553-3p	8.88767	0.63145	-3.81507	2.49305e-06	novel_circ_005899	2263.51	0.001	-21.1101	4.84747e-06
gga-miR-6631-5p	0.589725	27.4018	5.53808	2.40811e-10	novel_circ_005899	2263.51	0.001	-21.1101	4.84747e-06
gga-miR-6660-3p	2.1168	0.2045	-3.37171	0.000997016	novel_circ_005899	2263.51	0.001	-21.1101	4.84747e-06
gga-miR-6701-3p	0.4202	0.01	-5.393	0.0234804	novel_circ_005899	2263.51	0.001	-21.1101	4.84747e-06
gga-miR-10585-5p	4.8577	1.09167	-2.15373	0.0109363	novel_circ_005900	242.3	0.001	-17.8864	0.00392709
gga-miR-138-1-3p	0.01	0.2332	4.5435	0.0315491	novel_circ_005900	242.3	0.001	-17.8864	0.00392709
gga-miR-153-3p	10.8158	24.5717	1.18385	0.0447502	novel_circ_005900	242.3	0.001	-17.8864	0.00392709
gga-miR-1668-3p	2.85095	0.7518	-1.92302	0.0408783	novel_circ_005900	242.3	0.001	-17.8864	0.00392709
gga-miR-1744-3p	43.4401	16.8653	-1.36497	0.0483435	novel_circ_005900	242.3	0.001	-17.8864	0.00392709
gga-miR-1747-3p	0.375525	0.01	-5.23084	0.0362551	novel_circ_005900	242.3	0.001	-17.8864	0.00392709
gga-miR-190a-3p	106.11	47.2433	-1.16737	0.0483321	novel_circ_005900	242.3	0.001	-17.8864	0.00392709
gga-miR-196-1-3p	0.656725	332.562	8.98412	1.76881e-30	novel_circ_005900	242.3	0.001	-17.8864	0.00392709
gga-miR-196-5p	35.1242	1239.47	5.14112	2.41112e-25	novel_circ_005900	242.3	0.001	-17.8864	0.00392709
gga-miR-200a-3p	6.45747	23.6706	1.87406	0.0163837	novel_circ_005900	242.3	0.001	-17.8864	0.00392709
gga-miR-200b-3p	0.9089	4.97048	2.45119	0.0147751	novel_circ_005900	242.3	0.001	-17.8864	0.00392709
gga-miR-203a	1.88958	5.39515	1.5136	0.0163568	novel_circ_005900	242.3	0.001	-17.8864	0.00392709
gga-miR-205c-5p	1.35343	0.1903	-2.83027	0.0433589	novel_circ_005900	242.3	0.001	-17.8864	0.00392709
gga-miR-221-5p	293.7	132.346	-1.15003	0.0298042	novel_circ_005900	242.3	0.001	-17.8864	0.00392709
gga-miR-31-5p	0.2275	1.87305	3.04145	0.0289953	novel_circ_005900	242.3	0.001	-17.8864	0.00392709
gga-miR-490-3p	0.91005	12.043	3.7261	0.000905199	novel_circ_005900	242.3	0.001	-17.8864	0.00392709
gga-miR-499-3p	2.28965	750.202	8.35601	4.73402e-29	novel_circ_005900	242.3	0.001	-17.8864	0.00392709
gga-miR-499-5p	34.6428	9242.83	8.05963	2.6247e-26	novel_circ_005900	242.3	0.001	-17.8864	0.00392709
gga-miR-6553-3p	8.88767	0.63145	-3.81507	2.49305e-06	novel_circ_005900	242.3	0.001	-17.8864	0.00392709
gga-miR-6631-5p	0.589725	27.4018	5.53808	2.40811e-10	novel_circ_005900	242.3	0.001	-17.8864	0.00392709
gga-miR-6660-3p	2.1168	0.2045	-3.37171	0.000997016	novel_circ_005900	242.3	0.001	-17.8864	0.00392709
gga-miR-6701-3p	0.4202	0.01	-5.393	0.0234804	novel_circ_005900	242.3	0.001	-17.8864	0.00392709
gga-let-7k-5p	439.269	1017.32	1.2116	0.00310363	novel_circ_005901	796.407	0.001	-19.6031	1.18101e-05
gga-miR-10585-5p	4.8577	1.09167	-2.15373	0.0109363	novel_circ_005901	796.407	0.001	-19.6031	1.18101e-05
gga-miR-129-1-3p	2.56878	9.8002	1.93173	0.00184891	novel_circ_005901	796.407	0.001	-19.6031	1.18101e-05
gga-miR-129-5p	4.997	17.1925	1.78264	0.00147876	novel_circ_005901	796.407	0.001	-19.6031	1.18101e-05
gga-miR-138-1-3p	0.01	0.2332	4.5435	0.0315491	novel_circ_005901	796.407	0.001	-19.6031	1.18101e-05
gga-miR-153-3p	10.8158	24.5717	1.18385	0.0447502	novel_circ_005901	796.407	0.001	-19.6031	1.18101e-05
gga-miR-1668-3p	2.85095	0.7518	-1.92302	0.0408783	novel_circ_005901	796.407	0.001	-19.6031	1.18101e-05
gga-miR-1744-3p	43.4401	16.8653	-1.36497	0.0483435	novel_circ_005901	796.407	0.001	-19.6031	1.18101e-05
gga-miR-1747-3p	0.375525	0.01	-5.23084	0.0362551	novel_circ_005901	796.407	0.001	-19.6031	1.18101e-05
gga-miR-190a-3p	106.11	47.2433	-1.16737	0.0483321	novel_circ_005901	796.407	0.001	-19.6031	1.18101e-05
gga-miR-196-1-3p	0.656725	332.562	8.98412	1.76881e-30	novel_circ_005901	796.407	0.001	-19.6031	1.18101e-05
gga-miR-196-5p	35.1242	1239.47	5.14112	2.41112e-25	novel_circ_005901	796.407	0.001	-19.6031	1.18101e-05
gga-miR-1b-3p	251.444	566.532	1.17192	0.00435322	novel_circ_005901	796.407	0.001	-19.6031	1.18101e-05
gga-miR-200a-3p	6.45747	23.6706	1.87406	0.0163837	novel_circ_005901	796.407	0.001	-19.6031	1.18101e-05
gga-miR-200b-3p	0.9089	4.97048	2.45119	0.0147751	novel_circ_005901	796.407	0.001	-19.6031	1.18101e-05
gga-miR-203a	1.88958	5.39515	1.5136	0.0163568	novel_circ_005901	796.407	0.001	-19.6031	1.18101e-05
gga-miR-205c-5p	1.35343	0.1903	-2.83027	0.0433589	novel_circ_005901	796.407	0.001	-19.6031	1.18101e-05
gga-miR-221-5p	293.7	132.346	-1.15003	0.0298042	novel_circ_005901	796.407	0.001	-19.6031	1.18101e-05
gga-miR-31-5p	0.2275	1.87305	3.04145	0.0289953	novel_circ_005901	796.407	0.001	-19.6031	1.18101e-05
gga-miR-490-3p	0.91005	12.043	3.7261	0.000905199	novel_circ_005901	796.407	0.001	-19.6031	1.18101e-05
gga-miR-499-3p	2.28965	750.202	8.35601	4.73402e-29	novel_circ_005901	796.407	0.001	-19.6031	1.18101e-05
gga-miR-499-5p	34.6428	9242.83	8.05963	2.6247e-26	novel_circ_005901	796.407	0.001	-19.6031	1.18101e-05
gga-miR-6553-3p	8.88767	0.63145	-3.81507	2.49305e-06	novel_circ_005901	796.407	0.001	-19.6031	1.18101e-05
gga-miR-6631-5p	0.589725	27.4018	5.53808	2.40811e-10	novel_circ_005901	796.407	0.001	-19.6031	1.18101e-05
gga-miR-6660-3p	2.1168	0.2045	-3.37171	0.000997016	novel_circ_005901	796.407	0.001	-19.6031	1.18101e-05
gga-miR-6701-3p	0.4202	0.01	-5.393	0.0234804	novel_circ_005901	796.407	0.001	-19.6031	1.18101e-05
gga-let-7k-5p	439.269	1017.32	1.2116	0.00310363	novel_circ_005902	535.197	0.001	-19.0297	0.000117476
gga-miR-10585-5p	4.8577	1.09167	-2.15373	0.0109363	novel_circ_005902	535.197	0.001	-19.0297	0.000117476
gga-miR-129-1-3p	2.56878	9.8002	1.93173	0.00184891	novel_circ_005902	535.197	0.001	-19.0297	0.000117476
gga-miR-129-5p	4.997	17.1925	1.78264	0.00147876	novel_circ_005902	535.197	0.001	-19.0297	0.000117476
gga-miR-138-1-3p	0.01	0.2332	4.5435	0.0315491	novel_circ_005902	535.197	0.001	-19.0297	0.000117476
gga-miR-153-3p	10.8158	24.5717	1.18385	0.0447502	novel_circ_005902	535.197	0.001	-19.0297	0.000117476
gga-miR-1668-3p	2.85095	0.7518	-1.92302	0.0408783	novel_circ_005902	535.197	0.001	-19.0297	0.000117476
gga-miR-1744-3p	43.4401	16.8653	-1.36497	0.0483435	novel_circ_005902	535.197	0.001	-19.0297	0.000117476
gga-miR-1747-3p	0.375525	0.01	-5.23084	0.0362551	novel_circ_005902	535.197	0.001	-19.0297	0.000117476
gga-miR-190a-3p	106.11	47.2433	-1.16737	0.0483321	novel_circ_005902	535.197	0.001	-19.0297	0.000117476
gga-miR-196-1-3p	0.656725	332.562	8.98412	1.76881e-30	novel_circ_005902	535.197	0.001	-19.0297	0.000117476
gga-miR-196-5p	35.1242	1239.47	5.14112	2.41112e-25	novel_circ_005902	535.197	0.001	-19.0297	0.000117476
gga-miR-1b-3p	251.444	566.532	1.17192	0.00435322	novel_circ_005902	535.197	0.001	-19.0297	0.000117476
gga-miR-200a-3p	6.45747	23.6706	1.87406	0.0163837	novel_circ_005902	535.197	0.001	-19.0297	0.000117476
gga-miR-200b-3p	0.9089	4.97048	2.45119	0.0147751	novel_circ_005902	535.197	0.001	-19.0297	0.000117476
gga-miR-203a	1.88958	5.39515	1.5136	0.0163568	novel_circ_005902	535.197	0.001	-19.0297	0.000117476
gga-miR-205c-5p	1.35343	0.1903	-2.83027	0.0433589	novel_circ_005902	535.197	0.001	-19.0297	0.000117476
gga-miR-221-5p	293.7	132.346	-1.15003	0.0298042	novel_circ_005902	535.197	0.001	-19.0297	0.000117476
gga-miR-31-5p	0.2275	1.87305	3.04145	0.0289953	novel_circ_005902	535.197	0.001	-19.0297	0.000117476
gga-miR-490-3p	0.91005	12.043	3.7261	0.000905199	novel_circ_005902	535.197	0.001	-19.0297	0.000117476
gga-miR-499-3p	2.28965	750.202	8.35601	4.73402e-29	novel_circ_005902	535.197	0.001	-19.0297	0.000117476
gga-miR-499-5p	34.6428	9242.83	8.05963	2.6247e-26	novel_circ_005902	535.197	0.001	-19.0297	0.000117476
gga-miR-6553-3p	8.88767	0.63145	-3.81507	2.49305e-06	novel_circ_005902	535.197	0.001	-19.0297	0.000117476
gga-miR-6631-5p	0.589725	27.4018	5.53808	2.40811e-10	novel_circ_005902	535.197	0.001	-19.0297	0.000117476
gga-miR-6660-3p	2.1168	0.2045	-3.37171	0.000997016	novel_circ_005902	535.197	0.001	-19.0297	0.000117476
gga-miR-6701-3p	0.4202	0.01	-5.393	0.0234804	novel_circ_005902	535.197	0.001	-19.0297	0.000117476
gga-miR-138-1-3p	0.01	0.2332	4.5435	0.0315491	novel_circ_005967	170.463	0.001	-17.3791	0.0445598
gga-miR-1744-3p	43.4401	16.8653	-1.36497	0.0483435	novel_circ_005967	170.463	0.001	-17.3791	0.0445598
gga-miR-1747-3p	0.375525	0.01	-5.23084	0.0362551	novel_circ_005967	170.463	0.001	-17.3791	0.0445598
gga-miR-196-1-3p	0.656725	332.562	8.98412	1.76881e-30	novel_circ_005967	170.463	0.001	-17.3791	0.0445598
gga-miR-200a-3p	6.45747	23.6706	1.87406	0.0163837	novel_circ_005967	170.463	0.001	-17.3791	0.0445598
gga-miR-200b-3p	0.9089	4.97048	2.45119	0.0147751	novel_circ_005967	170.463	0.001	-17.3791	0.0445598
gga-miR-203a	1.88958	5.39515	1.5136	0.0163568	novel_circ_005967	170.463	0.001	-17.3791	0.0445598
gga-miR-205c-5p	1.35343	0.1903	-2.83027	0.0433589	novel_circ_005967	170.463	0.001	-17.3791	0.0445598
gga-miR-221-5p	293.7	132.346	-1.15003	0.0298042	novel_circ_005967	170.463	0.001	-17.3791	0.0445598
gga-miR-499-3p	2.28965	750.202	8.35601	4.73402e-29	novel_circ_005967	170.463	0.001	-17.3791	0.0445598
gga-miR-499-5p	34.6428	9242.83	8.05963	2.6247e-26	novel_circ_005967	170.463	0.001	-17.3791	0.0445598
gga-miR-6553-3p	8.88767	0.63145	-3.81507	2.49305e-06	novel_circ_005967	170.463	0.001	-17.3791	0.0445598
gga-miR-6631-5p	0.589725	27.4018	5.53808	2.40811e-10	novel_circ_005967	170.463	0.001	-17.3791	0.0445598
gga-miR-6660-3p	2.1168	0.2045	-3.37171	0.000997016	novel_circ_005967	170.463	0.001	-17.3791	0.0445598
gga-miR-6701-3p	0.4202	0.01	-5.393	0.0234804	novel_circ_005967	170.463	0.001	-17.3791	0.0445598
gga-miR-138-1-3p	0.01	0.2332	4.5435	0.0315491	novel_circ_005968	208.458	0.001	-17.6694	0.0103151
gga-miR-1668-3p	2.85095	0.7518	-1.92302	0.0408783	novel_circ_005968	208.458	0.001	-17.6694	0.0103151
gga-miR-1744-3p	43.4401	16.8653	-1.36497	0.0483435	novel_circ_005968	208.458	0.001	-17.6694	0.0103151
gga-miR-1747-3p	0.375525	0.01	-5.23084	0.0362551	novel_circ_005968	208.458	0.001	-17.6694	0.0103151
gga-miR-196-1-3p	0.656725	332.562	8.98412	1.76881e-30	novel_circ_005968	208.458	0.001	-17.6694	0.0103151
gga-miR-200a-3p	6.45747	23.6706	1.87406	0.0163837	novel_circ_005968	208.458	0.001	-17.6694	0.0103151
gga-miR-200b-3p	0.9089	4.97048	2.45119	0.0147751	novel_circ_005968	208.458	0.001	-17.6694	0.0103151
gga-miR-203a	1.88958	5.39515	1.5136	0.0163568	novel_circ_005968	208.458	0.001	-17.6694	0.0103151
gga-miR-205c-5p	1.35343	0.1903	-2.83027	0.0433589	novel_circ_005968	208.458	0.001	-17.6694	0.0103151
gga-miR-221-5p	293.7	132.346	-1.15003	0.0298042	novel_circ_005968	208.458	0.001	-17.6694	0.0103151
gga-miR-499-3p	2.28965	750.202	8.35601	4.73402e-29	novel_circ_005968	208.458	0.001	-17.6694	0.0103151
gga-miR-499-5p	34.6428	9242.83	8.05963	2.6247e-26	novel_circ_005968	208.458	0.001	-17.6694	0.0103151
gga-miR-6553-3p	8.88767	0.63145	-3.81507	2.49305e-06	novel_circ_005968	208.458	0.001	-17.6694	0.0103151
gga-miR-6631-5p	0.589725	27.4018	5.53808	2.40811e-10	novel_circ_005968	208.458	0.001	-17.6694	0.0103151
gga-miR-6660-3p	2.1168	0.2045	-3.37171	0.000997016	novel_circ_005968	208.458	0.001	-17.6694	0.0103151
gga-miR-6701-3p	0.4202	0.01	-5.393	0.0234804	novel_circ_005968	208.458	0.001	-17.6694	0.0103151
gga-miR-196-1-3p	0.656725	332.562	8.98412	1.76881e-30	novel_circ_005974	156.845	919.009	2.55074	0.0126113
gga-miR-1b-3p	251.444	566.532	1.17192	0.00435322	novel_circ_005974	156.845	919.009	2.55074	0.0126113
gga-miR-221-5p	293.7	132.346	-1.15003	0.0298042	novel_circ_005974	156.845	919.009	2.55074	0.0126113
gga-miR-499-5p	34.6428	9242.83	8.05963	2.6247e-26	novel_circ_005974	156.845	919.009	2.55074	0.0126113
gga-let-7k-5p	439.269	1017.32	1.2116	0.00310363	novel_circ_005991	8.99507	302.808	5.07313	0.0110486
gga-miR-196-5p	35.1242	1239.47	5.14112	2.41112e-25	novel_circ_005991	8.99507	302.808	5.07313	0.0110486
gga-miR-129-5p	4.997	17.1925	1.78264	0.00147876	novel_circ_005993	0.001	255.181	17.9612	0.00100886
gga-miR-196-5p	35.1242	1239.47	5.14112	2.41112e-25	novel_circ_005993	0.001	255.181	17.9612	0.00100886
gga-miR-200b-3p	0.9089	4.97048	2.45119	0.0147751	novel_circ_005993	0.001	255.181	17.9612	0.00100886
gga-miR-205c-5p	1.35343	0.1903	-2.83027	0.0433589	novel_circ_005993	0.001	255.181	17.9612	0.00100886
gga-miR-6660-3p	2.1168	0.2045	-3.37171	0.000997016	novel_circ_005993	0.001	255.181	17.9612	0.00100886
gga-miR-205c-5p	1.35343	0.1903	-2.83027	0.0433589	novel_circ_005996	58.8327	641.33	3.44638	0.011511
gga-miR-6631-5p	0.589725	27.4018	5.53808	2.40811e-10	novel_circ_006000	33.1019	868.306	4.71322	3.68198e-05
gga-miR-1744-3p	43.4401	16.8653	-1.36497	0.0483435	novel_circ_006004	136.36	0.001	-17.0571	0.0311595
gga-miR-200a-3p	6.45747	23.6706	1.87406	0.0163837	novel_circ_006004	136.36	0.001	-17.0571	0.0311595
gga-miR-200b-3p	0.9089	4.97048	2.45119	0.0147751	novel_circ_006004	136.36	0.001	-17.0571	0.0311595
gga-miR-31-5p	0.2275	1.87305	3.04145	0.0289953	novel_circ_006004	136.36	0.001	-17.0571	0.0311595
gga-miR-6660-3p	2.1168	0.2045	-3.37171	0.000997016	novel_circ_006004	136.36	0.001	-17.0571	0.0311595
gga-miR-10585-5p	4.8577	1.09167	-2.15373	0.0109363	novel_circ_006012	163.12	4348.66	4.73656	3.08679e-05
gga-miR-1668-3p	2.85095	0.7518	-1.92302	0.0408783	novel_circ_006012	163.12	4348.66	4.73656	3.08679e-05
gga-miR-193a-3p	65.8742	17.8879	-1.88073	0.00386441	novel_circ_006012	163.12	4348.66	4.73656	3.08679e-05
gga-miR-196-5p	35.1242	1239.47	5.14112	2.41112e-25	novel_circ_006012	163.12	4348.66	4.73656	3.08679e-05
gga-miR-1b-3p	251.444	566.532	1.17192	0.00435322	novel_circ_006012	163.12	4348.66	4.73656	3.08679e-05
gga-miR-205c-5p	1.35343	0.1903	-2.83027	0.0433589	novel_circ_006012	163.12	4348.66	4.73656	3.08679e-05
gga-miR-34a-5p	10.367	3.6776	-1.49516	0.0326943	novel_circ_006012	163.12	4348.66	4.73656	3.08679e-05
gga-miR-6631-5p	0.589725	27.4018	5.53808	2.40811e-10	novel_circ_006012	163.12	4348.66	4.73656	3.08679e-05
gga-miR-138-1-3p	0.01	0.2332	4.5435	0.0315491	novel_circ_006586	491.773	1288.96	1.39014	0.0370075
gga-miR-12281-3p	0.114675	0.6322	2.46283	0.0447798	novel_circ_006683	742.292	2138.89	1.5268	0.03694
gga-miR-12281-3p	0.114675	0.6322	2.46283	0.0447798	novel_circ_006684	758.263	2074.2	1.45179	0.0445818
gga-let-7k-5p	439.269	1017.32	1.2116	0.00310363	novel_circ_006713	226.441	0.001	-17.7888	0.00312162
gga-miR-10585-5p	4.8577	1.09167	-2.15373	0.0109363	novel_circ_006713	226.441	0.001	-17.7888	0.00312162
gga-miR-153-3p	10.8158	24.5717	1.18385	0.0447502	novel_circ_006713	226.441	0.001	-17.7888	0.00312162
gga-miR-1744-3p	43.4401	16.8653	-1.36497	0.0483435	novel_circ_006713	226.441	0.001	-17.7888	0.00312162
gga-miR-1754-5p	0.9395	0.045525	-4.36716	0.00779747	novel_circ_006713	226.441	0.001	-17.7888	0.00312162
gga-miR-200b-3p	0.9089	4.97048	2.45119	0.0147751	novel_circ_006713	226.441	0.001	-17.7888	0.00312162
gga-miR-499-3p	2.28965	750.202	8.35601	4.73402e-29	novel_circ_006713	226.441	0.001	-17.7888	0.00312162
gga-miR-6660-3p	2.1168	0.2045	-3.37171	0.000997016	novel_circ_006713	226.441	0.001	-17.7888	0.00312162
gga-miR-129-5p	4.997	17.1925	1.78264	0.00147876	novel_circ_006752	0.001	161.039	17.2971	0.0423657
gga-miR-196-1-3p	0.656725	332.562	8.98412	1.76881e-30	novel_circ_006752	0.001	161.039	17.2971	0.0423657
gga-miR-196-1-3p	0.656725	332.562	8.98412	1.76881e-30	novel_circ_006865	535.031	0.001	-19.0293	0.000122748
gga-miR-1731-5p	3.82145	0.928475	-2.04119	0.0319046	novel_circ_006866	15854	868.127	-4.1908	2.69429e-08
gga-miR-196-1-3p	0.656725	332.562	8.98412	1.76881e-30	novel_circ_006866	15854	868.127	-4.1908	2.69429e-08
gga-miR-196-1-3p	0.656725	332.562	8.98412	1.76881e-30	novel_circ_006869	160.53	0.001	-17.2925	0.0073191
gga-miR-1731-5p	3.82145	0.928475	-2.04119	0.0319046	novel_circ_006870	280.705	14.3398	-4.29096	0.00154887
gga-miR-153-3p	10.8158	24.5717	1.18385	0.0447502	novel_circ_006929	110.341	0.001	-16.7516	0.0354349
gga-miR-1754-5p	0.9395	0.045525	-4.36716	0.00779747	novel_circ_006929	110.341	0.001	-16.7516	0.0354349
gga-miR-490-3p	0.91005	12.043	3.7261	0.000905199	novel_circ_006929	110.341	0.001	-16.7516	0.0354349
gga-miR-122-5p	1.09675	3.4407	1.64947	0.0268991	novel_circ_006936	110.341	0.001	-16.7516	0.0354349
gga-miR-1b-3p	251.444	566.532	1.17192	0.00435322	novel_circ_006936	223.687	0.001	-17.7711	0.013914
gga-miR-499-5p	34.6428	9242.83	8.05963	2.6247e-26	novel_circ_006936	223.687	0.001	-17.7711	0.013914
gga-miR-200a-3p	6.45747	23.6706	1.87406	0.0163837	novel_circ_007060	333.31	12.0019	-4.79553	0.0134741
gga-miR-196-5p	35.1242	1239.47	5.14112	2.41112e-25	novel_circ_007140	387.081	50.426	-2.9404	0.0435361
gga-miR-129-5p	4.997	17.1925	1.78264	0.00147876	novel_circ_007244	1398.03	514.856	-1.44116	0.0410237
gga-miR-1747-3p	0.375525	0.01	-5.23084	0.0362551	novel_circ_007244	1398.03	514.856	-1.44116	0.0410237
gga-miR-129-1-3p	2.56878	9.8002	1.93173	0.00184891	novel_circ_007341	0.001	117.648	16.8441	0.0285364
gga-miR-221-5p	293.7	132.346	-1.15003	0.0298042	novel_circ_007341	0.001	117.648	16.8441	0.0285364
gga-miR-490-3p	0.91005	12.043	3.7261	0.000905199	novel_circ_007341	0.001	117.648	16.8441	0.0285364
gga-miR-200a-3p	6.45747	23.6706	1.87406	0.0163837	novel_circ_007463	4350.11	1425.66	-1.60942	0.0104052
gga-miR-200a-3p	6.45747	23.6706	1.87406	0.0163837	novel_circ_007475	273.348	24.0038	-3.5094	0.0241096
gga-miR-1663-3p	2.3284	9.32708	2.00209	0.00161581	novel_circ_007487	0.001	226.129	17.7868	0.00169366
gga-miR-203a	1.88958	5.39515	1.5136	0.0163568	novel_circ_007487	0.001	226.129	17.7868	0.00169366
gga-miR-31-5p	0.2275	1.87305	3.04145	0.0289953	novel_circ_007487	0.001	226.129	17.7868	0.00169366
gga-miR-490-3p	0.91005	12.043	3.7261	0.000905199	novel_circ_007487	0.001	226.129	17.7868	0.00169366
gga-miR-6631-5p	0.589725	27.4018	5.53808	2.40811e-10	novel_circ_007487	0.001	226.129	17.7868	0.00169366
gga-miR-122-5p	1.09675	3.4407	1.64947	0.0268991	novel_circ_007690	24200.2	4655.13	-2.37812	3.30813e-06
gga-miR-200a-3p	6.45747	23.6706	1.87406	0.0163837	novel_circ_007690	24200.2	4655.13	-2.37812	3.30813e-06
gga-miR-203a	1.88958	5.39515	1.5136	0.0163568	novel_circ_007690	24200.2	4655.13	-2.37812	3.30813e-06
gga-miR-205c-5p	1.35343	0.1903	-2.83027	0.0433589	novel_circ_007690	24200.2	4655.13	-2.37812	3.30813e-06
gga-miR-1668-3p	2.85095	0.7518	-1.92302	0.0408783	novel_circ_007696	63.3534	369.714	2.54492	0.0224866
gga-miR-205c-5p	1.35343	0.1903	-2.83027	0.0433589	novel_circ_007696	63.3534	369.714	2.54492	0.0224866
gga-miR-138-1-3p	0.01	0.2332	4.5435	0.0315491	novel_circ_007726	0.001	151.316	17.2072	0.00962986
gga-miR-200b-3p	0.9089	4.97048	2.45119	0.0147751	novel_circ_007726	0.001	151.316	17.2072	0.00962986
gga-miR-129-1-3p	2.56878	9.8002	1.93173	0.00184891	novel_circ_007728	0.001	211.436	17.6899	0.00773278
gga-miR-205c-5p	1.35343	0.1903	-2.83027	0.0433589	novel_circ_007728	0.001	211.436	17.6899	0.00773278
gga-miR-34a-5p	10.367	3.6776	-1.49516	0.0326943	novel_circ_007728	0.001	211.436	17.6899	0.00773278
gga-miR-490-3p	0.91005	12.043	3.7261	0.000905199	novel_circ_007728	0.001	211.436	17.6899	0.00773278
gga-miR-1668-3p	2.85095	0.7518	-1.92302	0.0408783	novel_circ_007850	150.774	0.001	-17.202	0.00779335
gga-miR-1754-5p	0.9395	0.045525	-4.36716	0.00779747	novel_circ_007850	150.774	0.001	-17.202	0.00779335
gga-miR-196-1-3p	0.656725	332.562	8.98412	1.76881e-30	novel_circ_007850	150.774	0.001	-17.202	0.00779335
gga-miR-34a-5p	10.367	3.6776	-1.49516	0.0326943	novel_circ_007850	150.774	0.001	-17.202	0.00779335
gga-miR-6553-3p	8.88767	0.63145	-3.81507	2.49305e-06	novel_circ_007850	150.774	0.001	-17.202	0.00779335
gga-miR-6631-5p	0.589725	27.4018	5.53808	2.40811e-10	novel_circ_007850	150.774	0.001	-17.202	0.00779335
gga-let-7k-5p	439.269	1017.32	1.2116	0.00310363	novel_circ_007907	189.217	0.001	-17.5297	0.00975757
gga-miR-12281-3p	0.114675	0.6322	2.46283	0.0447798	novel_circ_007907	189.217	0.001	-17.5297	0.00975757
gga-miR-1744-3p	43.4401	16.8653	-1.36497	0.0483435	novel_circ_007907	189.217	0.001	-17.5297	0.00975757
gga-miR-196-5p	35.1242	1239.47	5.14112	2.41112e-25	novel_circ_007907	189.217	0.001	-17.5297	0.00975757
gga-miR-138-1-3p	0.01	0.2332	4.5435	0.0315491	novel_circ_007955	217.735	0.001	-17.7322	0.0143296
gga-miR-205c-5p	1.35343	0.1903	-2.83027	0.0433589	novel_circ_007955	217.735	0.001	-17.7322	0.0143296
gga-miR-6553-3p	8.88767	0.63145	-3.81507	2.49305e-06	novel_circ_007955	217.735	0.001	-17.7322	0.0143296
gga-miR-200a-3p	6.45747	23.6706	1.87406	0.0163837	novel_circ_008000	189.486	0.001	-17.5317	0.0109831
gga-miR-6631-5p	0.589725	27.4018	5.53808	2.40811e-10	novel_circ_008000	189.486	0.001	-17.5317	0.0109831
gga-miR-129-1-3p	2.56878	9.8002	1.93173	0.00184891	novel_circ_008074	159.393	0.001	-17.2822	0.0197289
gga-miR-200a-3p	6.45747	23.6706	1.87406	0.0163837	novel_circ_008216	35.9803	315.267	3.1313	0.0258181
gga-miR-200b-3p	0.9089	4.97048	2.45119	0.0147751	novel_circ_008216	35.9803	315.267	3.1313	0.0258181
gga-miR-10585-5p	4.8577	1.09167	-2.15373	0.0109363	novel_circ_008227	269.211	41.5172	-2.69696	0.0277923
gga-miR-1731-5p	3.82145	0.928475	-2.04119	0.0319046	novel_circ_008227	269.211	41.5172	-2.69696	0.0277923
gga-miR-200a-3p	6.45747	23.6706	1.87406	0.0163837	novel_circ_008227	269.211	41.5172	-2.69696	0.0277923
gga-miR-203a	1.88958	5.39515	1.5136	0.0163568	novel_circ_008227	269.211	41.5172	-2.69696	0.0277923
gga-miR-205c-5p	1.35343	0.1903	-2.83027	0.0433589	novel_circ_008227	269.211	41.5172	-2.69696	0.0277923
gga-miR-221-5p	293.7	132.346	-1.15003	0.0298042	novel_circ_008227	269.211	41.5172	-2.69696	0.0277923
gga-miR-34a-5p	10.367	3.6776	-1.49516	0.0326943	novel_circ_008227	269.211	41.5172	-2.69696	0.0277923
gga-miR-490-3p	0.91005	12.043	3.7261	0.000905199	novel_circ_008227	269.211	41.5172	-2.69696	0.0277923
gga-miR-6631-5p	0.589725	27.4018	5.53808	2.40811e-10	novel_circ_008227	269.211	41.5172	-2.69696	0.0277923
gga-miR-1557	1.58858	0.01	-7.31159	4.02646e-05	novel_circ_008305	140.24	0.001	-17.0975	0.0401316
gga-miR-499-3p	2.28965	750.202	8.35601	4.73402e-29	novel_circ_008355	410.686	101.666	-2.01419	0.0464076
gga-miR-499-5p	34.6428	9242.83	8.05963	2.6247e-26	novel_circ_008355	410.686	101.666	-2.01419	0.0464076
gga-miR-129-5p	4.997	17.1925	1.78264	0.00147876	novel_circ_008376	351.925	27.1478	-3.69636	0.00934033
gga-miR-1744-3p	43.4401	16.8653	-1.36497	0.0483435	novel_circ_008376	351.925	27.1478	-3.69636	0.00934033
gga-miR-1747-3p	0.375525	0.01	-5.23084	0.0362551	novel_circ_008376	351.925	27.1478	-3.69636	0.00934033
gga-miR-205c-5p	1.35343	0.1903	-2.83027	0.0433589	novel_circ_008376	351.925	27.1478	-3.69636	0.00934033
gga-miR-10585-5p	4.8577	1.09167	-2.15373	0.0109363	novel_circ_008423	0.001	134.216	17.0342	0.0393929
gga-miR-1731-5p	3.82145	0.928475	-2.04119	0.0319046	novel_circ_008443	132.23	0.001	-17.0127	0.0191577
gga-miR-221-5p	293.7	132.346	-1.15003	0.0298042	novel_circ_008443	132.23	0.001	-17.0127	0.0191577
gga-miR-490-3p	0.91005	12.043	3.7261	0.000905199	novel_circ_008443	132.23	0.001	-17.0127	0.0191577
gga-miR-499-3p	2.28965	750.202	8.35601	4.73402e-29	novel_circ_008443	132.23	0.001	-17.0127	0.0191577
gga-miR-1731-5p	3.82145	0.928475	-2.04119	0.0319046	novel_circ_008456	124.3	0.001	-16.9235	0.0398263
gga-miR-1754-5p	0.9395	0.045525	-4.36716	0.00779747	novel_circ_008456	124.3	0.001	-16.9235	0.0398263
gga-miR-138-1-3p	0.01	0.2332	4.5435	0.0315491	novel_circ_008583	3477.17	1068.01	-1.70299	0.0123954
gga-miR-1731-5p	3.82145	0.928475	-2.04119	0.0319046	novel_circ_008583	3477.17	1068.01	-1.70299	0.0123954
gga-miR-205c-5p	1.35343	0.1903	-2.83027	0.0433589	novel_circ_008583	3477.17	1068.01	-1.70299	0.0123954
gga-miR-34a-5p	10.367	3.6776	-1.49516	0.0326943	novel_circ_008583	3477.17	1068.01	-1.70299	0.0123954
gga-miR-499-3p	2.28965	750.202	8.35601	4.73402e-29	novel_circ_008590	911.364	81.5027	-3.48311	0.00131223
gga-miR-138-1-3p	0.01	0.2332	4.5435	0.0315491	novel_circ_008609	343.033	12.808	-4.74323	0.00307344
gga-let-7k-5p	439.269	1017.32	1.2116	0.00310363	novel_circ_008620	0.001	208.708	17.6711	0.0347411
gga-miR-10585-5p	4.8577	1.09167	-2.15373	0.0109363	novel_circ_008620	0.001	208.708	17.6711	0.0347411
gga-miR-122-5p	1.09675	3.4407	1.64947	0.0268991	novel_circ_008620	0.001	208.708	17.6711	0.0347411
gga-miR-12281-3p	0.114675	0.6322	2.46283	0.0447798	novel_circ_008620	0.001	208.708	17.6711	0.0347411
gga-miR-126-3p	5025.42	10744	1.09622	0.00211784	novel_circ_008620	0.001	208.708	17.6711	0.0347411
gga-miR-129-1-3p	2.56878	9.8002	1.93173	0.00184891	novel_circ_008620	0.001	208.708	17.6711	0.0347411
gga-miR-129-5p	4.997	17.1925	1.78264	0.00147876	novel_circ_008620	0.001	208.708	17.6711	0.0347411
gga-miR-138-1-3p	0.01	0.2332	4.5435	0.0315491	novel_circ_008620	0.001	208.708	17.6711	0.0347411
gga-miR-153-3p	10.8158	24.5717	1.18385	0.0447502	novel_circ_008620	0.001	208.708	17.6711	0.0347411
gga-miR-1663-3p	2.3284	9.32708	2.00209	0.00161581	novel_circ_008620	0.001	208.708	17.6711	0.0347411
gga-miR-1668-3p	2.85095	0.7518	-1.92302	0.0408783	novel_circ_008620	0.001	208.708	17.6711	0.0347411
gga-miR-1731-5p	3.82145	0.928475	-2.04119	0.0319046	novel_circ_008620	0.001	208.708	17.6711	0.0347411
gga-miR-1744-3p	43.4401	16.8653	-1.36497	0.0483435	novel_circ_008620	0.001	208.708	17.6711	0.0347411
gga-miR-1747-3p	0.375525	0.01	-5.23084	0.0362551	novel_circ_008620	0.001	208.708	17.6711	0.0347411
gga-miR-1754-5p	0.9395	0.045525	-4.36716	0.00779747	novel_circ_008620	0.001	208.708	17.6711	0.0347411
gga-miR-190a-3p	106.11	47.2433	-1.16737	0.0483321	novel_circ_008620	0.001	208.708	17.6711	0.0347411
gga-miR-193a-3p	65.8742	17.8879	-1.88073	0.00386441	novel_circ_008620	0.001	208.708	17.6711	0.0347411
gga-miR-196-1-3p	0.656725	332.562	8.98412	1.76881e-30	novel_circ_008620	0.001	208.708	17.6711	0.0347411
gga-miR-196-5p	35.1242	1239.47	5.14112	2.41112e-25	novel_circ_008620	0.001	208.708	17.6711	0.0347411
gga-miR-1b-3p	251.444	566.532	1.17192	0.00435322	novel_circ_008620	0.001	208.708	17.6711	0.0347411
gga-miR-200a-3p	6.45747	23.6706	1.87406	0.0163837	novel_circ_008620	0.001	208.708	17.6711	0.0347411
gga-miR-200b-3p	0.9089	4.97048	2.45119	0.0147751	novel_circ_008620	0.001	208.708	17.6711	0.0347411
gga-miR-203a	1.88958	5.39515	1.5136	0.0163568	novel_circ_008620	0.001	208.708	17.6711	0.0347411
gga-miR-205c-5p	1.35343	0.1903	-2.83027	0.0433589	novel_circ_008620	0.001	208.708	17.6711	0.0347411
gga-miR-221-5p	293.7	132.346	-1.15003	0.0298042	novel_circ_008620	0.001	208.708	17.6711	0.0347411
gga-miR-31-5p	0.2275	1.87305	3.04145	0.0289953	novel_circ_008620	0.001	208.708	17.6711	0.0347411
gga-miR-34a-5p	10.367	3.6776	-1.49516	0.0326943	novel_circ_008620	0.001	208.708	17.6711	0.0347411
gga-miR-3523	29.254	61.3955	1.0695	0.0123338	novel_circ_008620	0.001	208.708	17.6711	0.0347411
gga-miR-490-3p	0.91005	12.043	3.7261	0.000905199	novel_circ_008620	0.001	208.708	17.6711	0.0347411
gga-miR-499-3p	2.28965	750.202	8.35601	4.73402e-29	novel_circ_008620	0.001	208.708	17.6711	0.0347411
gga-miR-499-5p	34.6428	9242.83	8.05963	2.6247e-26	novel_circ_008620	0.001	208.708	17.6711	0.0347411
gga-miR-6553-3p	8.88767	0.63145	-3.81507	2.49305e-06	novel_circ_008620	0.001	208.708	17.6711	0.0347411
gga-miR-6631-5p	0.589725	27.4018	5.53808	2.40811e-10	novel_circ_008620	0.001	208.708	17.6711	0.0347411
gga-miR-6660-3p	2.1168	0.2045	-3.37171	0.000997016	novel_circ_008620	0.001	208.708	17.6711	0.0347411
gga-miR-6701-3p	0.4202	0.01	-5.393	0.0234804	novel_circ_008620	0.001	208.708	17.6711	0.0347411
gga-let-7k-5p	439.269	1017.32	1.2116	0.00310363	novel_circ_008624	0.001	303.206	18.2099	0.000893965
gga-miR-10585-5p	4.8577	1.09167	-2.15373	0.0109363	novel_circ_008624	0.001	303.206	18.2099	0.000893965
gga-miR-122-5p	1.09675	3.4407	1.64947	0.0268991	novel_circ_008624	0.001	303.206	18.2099	0.000893965
gga-miR-12281-3p	0.114675	0.6322	2.46283	0.0447798	novel_circ_008624	0.001	303.206	18.2099	0.000893965
gga-miR-129-1-3p	2.56878	9.8002	1.93173	0.00184891	novel_circ_008624	0.001	303.206	18.2099	0.000893965
gga-miR-129-5p	4.997	17.1925	1.78264	0.00147876	novel_circ_008624	0.001	303.206	18.2099	0.000893965
gga-miR-138-1-3p	0.01	0.2332	4.5435	0.0315491	novel_circ_008624	0.001	303.206	18.2099	0.000893965
gga-miR-153-3p	10.8158	24.5717	1.18385	0.0447502	novel_circ_008624	0.001	303.206	18.2099	0.000893965
gga-miR-1663-3p	2.3284	9.32708	2.00209	0.00161581	novel_circ_008624	0.001	303.206	18.2099	0.000893965
gga-miR-1668-3p	2.85095	0.7518	-1.92302	0.0408783	novel_circ_008624	0.001	303.206	18.2099	0.000893965
gga-miR-1731-5p	3.82145	0.928475	-2.04119	0.0319046	novel_circ_008624	0.001	303.206	18.2099	0.000893965
gga-miR-1744-3p	43.4401	16.8653	-1.36497	0.0483435	novel_circ_008624	0.001	303.206	18.2099	0.000893965
gga-miR-1747-3p	0.375525	0.01	-5.23084	0.0362551	novel_circ_008624	0.001	303.206	18.2099	0.000893965
gga-miR-1754-5p	0.9395	0.045525	-4.36716	0.00779747	novel_circ_008624	0.001	303.206	18.2099	0.000893965
gga-miR-193a-3p	65.8742	17.8879	-1.88073	0.00386441	novel_circ_008624	0.001	303.206	18.2099	0.000893965
gga-miR-196-1-3p	0.656725	332.562	8.98412	1.76881e-30	novel_circ_008624	0.001	303.206	18.2099	0.000893965
gga-miR-196-5p	35.1242	1239.47	5.14112	2.41112e-25	novel_circ_008624	0.001	303.206	18.2099	0.000893965
gga-miR-1b-3p	251.444	566.532	1.17192	0.00435322	novel_circ_008624	0.001	303.206	18.2099	0.000893965
gga-miR-200a-3p	6.45747	23.6706	1.87406	0.0163837	novel_circ_008624	0.001	303.206	18.2099	0.000893965
gga-miR-200b-3p	0.9089	4.97048	2.45119	0.0147751	novel_circ_008624	0.001	303.206	18.2099	0.000893965
gga-miR-203a	1.88958	5.39515	1.5136	0.0163568	novel_circ_008624	0.001	303.206	18.2099	0.000893965
gga-miR-205c-5p	1.35343	0.1903	-2.83027	0.0433589	novel_circ_008624	0.001	303.206	18.2099	0.000893965
gga-miR-221-5p	293.7	132.346	-1.15003	0.0298042	novel_circ_008624	0.001	303.206	18.2099	0.000893965
gga-miR-31-5p	0.2275	1.87305	3.04145	0.0289953	novel_circ_008624	0.001	303.206	18.2099	0.000893965
gga-miR-34a-5p	10.367	3.6776	-1.49516	0.0326943	novel_circ_008624	0.001	303.206	18.2099	0.000893965
gga-miR-490-3p	0.91005	12.043	3.7261	0.000905199	novel_circ_008624	0.001	303.206	18.2099	0.000893965
gga-miR-499-3p	2.28965	750.202	8.35601	4.73402e-29	novel_circ_008624	0.001	303.206	18.2099	0.000893965
gga-miR-6631-5p	0.589725	27.4018	5.53808	2.40811e-10	novel_circ_008624	0.001	303.206	18.2099	0.000893965
gga-miR-6660-3p	2.1168	0.2045	-3.37171	0.000997016	novel_circ_008624	0.001	303.206	18.2099	0.000893965
gga-miR-6701-3p	0.4202	0.01	-5.393	0.0234804	novel_circ_008624	0.001	303.206	18.2099	0.000893965
gga-let-7k-5p	439.269	1017.32	1.2116	0.00310363	novel_circ_008626	0.001	340.95	18.3792	0.00505482
gga-miR-10585-5p	4.8577	1.09167	-2.15373	0.0109363	novel_circ_008626	0.001	340.95	18.3792	0.00505482
gga-miR-122-5p	1.09675	3.4407	1.64947	0.0268991	novel_circ_008626	0.001	340.95	18.3792	0.00505482
gga-miR-12281-3p	0.114675	0.6322	2.46283	0.0447798	novel_circ_008626	0.001	340.95	18.3792	0.00505482
gga-miR-129-1-3p	2.56878	9.8002	1.93173	0.00184891	novel_circ_008626	0.001	340.95	18.3792	0.00505482
gga-miR-129-5p	4.997	17.1925	1.78264	0.00147876	novel_circ_008626	0.001	340.95	18.3792	0.00505482
gga-miR-138-1-3p	0.01	0.2332	4.5435	0.0315491	novel_circ_008626	0.001	340.95	18.3792	0.00505482
gga-miR-153-3p	10.8158	24.5717	1.18385	0.0447502	novel_circ_008626	0.001	340.95	18.3792	0.00505482
gga-miR-1663-3p	2.3284	9.32708	2.00209	0.00161581	novel_circ_008626	0.001	340.95	18.3792	0.00505482
gga-miR-1668-3p	2.85095	0.7518	-1.92302	0.0408783	novel_circ_008626	0.001	340.95	18.3792	0.00505482
gga-miR-1731-5p	3.82145	0.928475	-2.04119	0.0319046	novel_circ_008626	0.001	340.95	18.3792	0.00505482
gga-miR-1744-3p	43.4401	16.8653	-1.36497	0.0483435	novel_circ_008626	0.001	340.95	18.3792	0.00505482
gga-miR-1754-5p	0.9395	0.045525	-4.36716	0.00779747	novel_circ_008626	0.001	340.95	18.3792	0.00505482
gga-miR-190a-3p	106.11	47.2433	-1.16737	0.0483321	novel_circ_008626	0.001	340.95	18.3792	0.00505482
gga-miR-193a-3p	65.8742	17.8879	-1.88073	0.00386441	novel_circ_008626	0.001	340.95	18.3792	0.00505482
gga-miR-196-1-3p	0.656725	332.562	8.98412	1.76881e-30	novel_circ_008626	0.001	340.95	18.3792	0.00505482
gga-miR-1b-3p	251.444	566.532	1.17192	0.00435322	novel_circ_008626	0.001	340.95	18.3792	0.00505482
gga-miR-200a-3p	6.45747	23.6706	1.87406	0.0163837	novel_circ_008626	0.001	340.95	18.3792	0.00505482
gga-miR-200b-3p	0.9089	4.97048	2.45119	0.0147751	novel_circ_008626	0.001	340.95	18.3792	0.00505482
gga-miR-203a	1.88958	5.39515	1.5136	0.0163568	novel_circ_008626	0.001	340.95	18.3792	0.00505482
gga-miR-205c-5p	1.35343	0.1903	-2.83027	0.0433589	novel_circ_008626	0.001	340.95	18.3792	0.00505482
gga-miR-221-5p	293.7	132.346	-1.15003	0.0298042	novel_circ_008626	0.001	340.95	18.3792	0.00505482
gga-miR-31-5p	0.2275	1.87305	3.04145	0.0289953	novel_circ_008626	0.001	340.95	18.3792	0.00505482
gga-miR-34a-5p	10.367	3.6776	-1.49516	0.0326943	novel_circ_008626	0.001	340.95	18.3792	0.00505482
gga-miR-490-3p	0.91005	12.043	3.7261	0.000905199	novel_circ_008626	0.001	340.95	18.3792	0.00505482
gga-miR-499-3p	2.28965	750.202	8.35601	4.73402e-29	novel_circ_008626	0.001	340.95	18.3792	0.00505482
gga-miR-499-5p	34.6428	9242.83	8.05963	2.6247e-26	novel_circ_008626	0.001	340.95	18.3792	0.00505482
gga-miR-6553-3p	8.88767	0.63145	-3.81507	2.49305e-06	novel_circ_008626	0.001	340.95	18.3792	0.00505482
gga-miR-6631-5p	0.589725	27.4018	5.53808	2.40811e-10	novel_circ_008626	0.001	340.95	18.3792	0.00505482
gga-miR-6660-3p	2.1168	0.2045	-3.37171	0.000997016	novel_circ_008626	0.001	340.95	18.3792	0.00505482
gga-miR-6701-3p	0.4202	0.01	-5.393	0.0234804	novel_circ_008626	0.001	340.95	18.3792	0.00505482
gga-miR-193a-3p	65.8742	17.8879	-1.88073	0.00386441	novel_circ_008632	0.001	151.257	17.2066	0.00965176
gga-miR-200b-3p	0.9089	4.97048	2.45119	0.0147751	novel_circ_008632	0.001	151.257	17.2066	0.00965176
gga-miR-31-5p	0.2275	1.87305	3.04145	0.0289953	novel_circ_008632	0.001	151.257	17.2066	0.00965176
gga-miR-129-5p	4.997	17.1925	1.78264	0.00147876	novel_circ_008633	0.001	498.639	18.9276	1.93316e-05
gga-miR-153-3p	10.8158	24.5717	1.18385	0.0447502	novel_circ_008633	0.001	498.639	18.9276	1.93316e-05
gga-let-7k-5p	439.269	1017.32	1.2116	0.00310363	novel_circ_008635	0.001	184.954	17.4968	0.0128938
gga-miR-10585-5p	4.8577	1.09167	-2.15373	0.0109363	novel_circ_008635	0.001	184.954	17.4968	0.0128938
gga-miR-122-5p	1.09675	3.4407	1.64947	0.0268991	novel_circ_008635	0.001	184.954	17.4968	0.0128938
gga-miR-12281-3p	0.114675	0.6322	2.46283	0.0447798	novel_circ_008635	0.001	184.954	17.4968	0.0128938
gga-miR-129-1-3p	2.56878	9.8002	1.93173	0.00184891	novel_circ_008635	0.001	184.954	17.4968	0.0128938
gga-miR-129-5p	4.997	17.1925	1.78264	0.00147876	novel_circ_008635	0.001	184.954	17.4968	0.0128938
gga-miR-138-1-3p	0.01	0.2332	4.5435	0.0315491	novel_circ_008635	0.001	184.954	17.4968	0.0128938
gga-miR-153-3p	10.8158	24.5717	1.18385	0.0447502	novel_circ_008635	0.001	184.954	17.4968	0.0128938
gga-miR-1663-3p	2.3284	9.32708	2.00209	0.00161581	novel_circ_008635	0.001	184.954	17.4968	0.0128938
gga-miR-1668-3p	2.85095	0.7518	-1.92302	0.0408783	novel_circ_008635	0.001	184.954	17.4968	0.0128938
gga-miR-1731-5p	3.82145	0.928475	-2.04119	0.0319046	novel_circ_008635	0.001	184.954	17.4968	0.0128938
gga-miR-1744-3p	43.4401	16.8653	-1.36497	0.0483435	novel_circ_008635	0.001	184.954	17.4968	0.0128938
gga-miR-1747-3p	0.375525	0.01	-5.23084	0.0362551	novel_circ_008635	0.001	184.954	17.4968	0.0128938
gga-miR-1754-5p	0.9395	0.045525	-4.36716	0.00779747	novel_circ_008635	0.001	184.954	17.4968	0.0128938
gga-miR-193a-3p	65.8742	17.8879	-1.88073	0.00386441	novel_circ_008635	0.001	184.954	17.4968	0.0128938
gga-miR-196-1-3p	0.656725	332.562	8.98412	1.76881e-30	novel_circ_008635	0.001	184.954	17.4968	0.0128938
gga-miR-196-5p	35.1242	1239.47	5.14112	2.41112e-25	novel_circ_008635	0.001	184.954	17.4968	0.0128938
gga-miR-1b-3p	251.444	566.532	1.17192	0.00435322	novel_circ_008635	0.001	184.954	17.4968	0.0128938
gga-miR-200a-3p	6.45747	23.6706	1.87406	0.0163837	novel_circ_008635	0.001	184.954	17.4968	0.0128938
gga-miR-200b-3p	0.9089	4.97048	2.45119	0.0147751	novel_circ_008635	0.001	184.954	17.4968	0.0128938
gga-miR-203a	1.88958	5.39515	1.5136	0.0163568	novel_circ_008635	0.001	184.954	17.4968	0.0128938
gga-miR-205c-5p	1.35343	0.1903	-2.83027	0.0433589	novel_circ_008635	0.001	184.954	17.4968	0.0128938
gga-miR-221-5p	293.7	132.346	-1.15003	0.0298042	novel_circ_008635	0.001	184.954	17.4968	0.0128938
gga-miR-31-5p	0.2275	1.87305	3.04145	0.0289953	novel_circ_008635	0.001	184.954	17.4968	0.0128938
gga-miR-34a-5p	10.367	3.6776	-1.49516	0.0326943	novel_circ_008635	0.001	184.954	17.4968	0.0128938
gga-miR-490-3p	0.91005	12.043	3.7261	0.000905199	novel_circ_008635	0.001	184.954	17.4968	0.0128938
gga-miR-499-3p	2.28965	750.202	8.35601	4.73402e-29	novel_circ_008635	0.001	184.954	17.4968	0.0128938
gga-miR-499-5p	34.6428	9242.83	8.05963	2.6247e-26	novel_circ_008635	0.001	184.954	17.4968	0.0128938
gga-miR-6631-5p	0.589725	27.4018	5.53808	2.40811e-10	novel_circ_008635	0.001	184.954	17.4968	0.0128938
gga-miR-6660-3p	2.1168	0.2045	-3.37171	0.000997016	novel_circ_008635	0.001	184.954	17.4968	0.0128938
gga-miR-6701-3p	0.4202	0.01	-5.393	0.0234804	novel_circ_008635	0.001	184.954	17.4968	0.0128938
gga-let-7k-5p	439.269	1017.32	1.2116	0.00310363	novel_circ_008639	0.001	2578.83	21.2983	0.000331245
gga-miR-10c-3p	6.95435	14.7014	1.07997	0.0293796	novel_circ_008639	0.001	2578.83	21.2983	0.000331245
gga-miR-122-5p	1.09675	3.4407	1.64947	0.0268991	novel_circ_008639	0.001	2578.83	21.2983	0.000331245
gga-miR-12281-3p	0.114675	0.6322	2.46283	0.0447798	novel_circ_008639	0.001	2578.83	21.2983	0.000331245
gga-miR-129-1-3p	2.56878	9.8002	1.93173	0.00184891	novel_circ_008639	0.001	2578.83	21.2983	0.000331245
gga-miR-129-5p	4.997	17.1925	1.78264	0.00147876	novel_circ_008639	0.001	2578.83	21.2983	0.000331245
gga-miR-138-1-3p	0.01	0.2332	4.5435	0.0315491	novel_circ_008639	0.001	2578.83	21.2983	0.000331245
gga-miR-153-3p	10.8158	24.5717	1.18385	0.0447502	novel_circ_008639	0.001	2578.83	21.2983	0.000331245
gga-miR-1663-3p	2.3284	9.32708	2.00209	0.00161581	novel_circ_008639	0.001	2578.83	21.2983	0.000331245
gga-miR-1668-3p	2.85095	0.7518	-1.92302	0.0408783	novel_circ_008639	0.001	2578.83	21.2983	0.000331245
gga-miR-1731-5p	3.82145	0.928475	-2.04119	0.0319046	novel_circ_008639	0.001	2578.83	21.2983	0.000331245
gga-miR-1744-3p	43.4401	16.8653	-1.36497	0.0483435	novel_circ_008639	0.001	2578.83	21.2983	0.000331245
gga-miR-1747-3p	0.375525	0.01	-5.23084	0.0362551	novel_circ_008639	0.001	2578.83	21.2983	0.000331245
gga-miR-1754-5p	0.9395	0.045525	-4.36716	0.00779747	novel_circ_008639	0.001	2578.83	21.2983	0.000331245
gga-miR-190a-3p	106.11	47.2433	-1.16737	0.0483321	novel_circ_008639	0.001	2578.83	21.2983	0.000331245
gga-miR-193a-3p	65.8742	17.8879	-1.88073	0.00386441	novel_circ_008639	0.001	2578.83	21.2983	0.000331245
gga-miR-196-1-3p	0.656725	332.562	8.98412	1.76881e-30	novel_circ_008639	0.001	2578.83	21.2983	0.000331245
gga-miR-196-5p	35.1242	1239.47	5.14112	2.41112e-25	novel_circ_008639	0.001	2578.83	21.2983	0.000331245
gga-miR-1b-3p	251.444	566.532	1.17192	0.00435322	novel_circ_008639	0.001	2578.83	21.2983	0.000331245
gga-miR-200a-3p	6.45747	23.6706	1.87406	0.0163837	novel_circ_008639	0.001	2578.83	21.2983	0.000331245
gga-miR-200b-3p	0.9089	4.97048	2.45119	0.0147751	novel_circ_008639	0.001	2578.83	21.2983	0.000331245
gga-miR-203a	1.88958	5.39515	1.5136	0.0163568	novel_circ_008639	0.001	2578.83	21.2983	0.000331245
gga-miR-205c-5p	1.35343	0.1903	-2.83027	0.0433589	novel_circ_008639	0.001	2578.83	21.2983	0.000331245
gga-miR-221-5p	293.7	132.346	-1.15003	0.0298042	novel_circ_008639	0.001	2578.83	21.2983	0.000331245
gga-miR-31-5p	0.2275	1.87305	3.04145	0.0289953	novel_circ_008639	0.001	2578.83	21.2983	0.000331245
gga-miR-34a-5p	10.367	3.6776	-1.49516	0.0326943	novel_circ_008639	0.001	2578.83	21.2983	0.000331245
gga-miR-490-3p	0.91005	12.043	3.7261	0.000905199	novel_circ_008639	0.001	2578.83	21.2983	0.000331245
gga-miR-499-3p	2.28965	750.202	8.35601	4.73402e-29	novel_circ_008639	0.001	2578.83	21.2983	0.000331245
gga-miR-499-5p	34.6428	9242.83	8.05963	2.6247e-26	novel_circ_008639	0.001	2578.83	21.2983	0.000331245
gga-miR-6553-3p	8.88767	0.63145	-3.81507	2.49305e-06	novel_circ_008639	0.001	2578.83	21.2983	0.000331245
gga-miR-6631-5p	0.589725	27.4018	5.53808	2.40811e-10	novel_circ_008639	0.001	2578.83	21.2983	0.000331245
gga-miR-6660-3p	2.1168	0.2045	-3.37171	0.000997016	novel_circ_008639	0.001	2578.83	21.2983	0.000331245
gga-let-7k-5p	439.269	1017.32	1.2116	0.00310363	novel_circ_008640	637.135	0.001	-19.2812	0.000950375
gga-miR-10c-3p	6.95435	14.7014	1.07997	0.0293796	novel_circ_008640	637.135	0.001	-19.2812	0.000950375
gga-miR-122-5p	1.09675	3.4407	1.64947	0.0268991	novel_circ_008640	637.135	0.001	-19.2812	0.000950375
gga-miR-12281-3p	0.114675	0.6322	2.46283	0.0447798	novel_circ_008640	637.135	0.001	-19.2812	0.000950375
gga-miR-129-1-3p	2.56878	9.8002	1.93173	0.00184891	novel_circ_008640	637.135	0.001	-19.2812	0.000950375
gga-miR-129-5p	4.997	17.1925	1.78264	0.00147876	novel_circ_008640	637.135	0.001	-19.2812	0.000950375
gga-miR-138-1-3p	0.01	0.2332	4.5435	0.0315491	novel_circ_008640	637.135	0.001	-19.2812	0.000950375
gga-miR-153-3p	10.8158	24.5717	1.18385	0.0447502	novel_circ_008640	637.135	0.001	-19.2812	0.000950375
gga-miR-1663-3p	2.3284	9.32708	2.00209	0.00161581	novel_circ_008640	637.135	0.001	-19.2812	0.000950375
gga-miR-1668-3p	2.85095	0.7518	-1.92302	0.0408783	novel_circ_008640	637.135	0.001	-19.2812	0.000950375
gga-miR-1731-5p	3.82145	0.928475	-2.04119	0.0319046	novel_circ_008640	637.135	0.001	-19.2812	0.000950375
gga-miR-1744-3p	43.4401	16.8653	-1.36497	0.0483435	novel_circ_008640	637.135	0.001	-19.2812	0.000950375
gga-miR-1747-3p	0.375525	0.01	-5.23084	0.0362551	novel_circ_008640	637.135	0.001	-19.2812	0.000950375
gga-miR-1754-5p	0.9395	0.045525	-4.36716	0.00779747	novel_circ_008640	637.135	0.001	-19.2812	0.000950375
gga-miR-190a-3p	106.11	47.2433	-1.16737	0.0483321	novel_circ_008640	637.135	0.001	-19.2812	0.000950375
gga-miR-193a-3p	65.8742	17.8879	-1.88073	0.00386441	novel_circ_008640	637.135	0.001	-19.2812	0.000950375
gga-miR-196-1-3p	0.656725	332.562	8.98412	1.76881e-30	novel_circ_008640	637.135	0.001	-19.2812	0.000950375
gga-miR-196-5p	35.1242	1239.47	5.14112	2.41112e-25	novel_circ_008640	637.135	0.001	-19.2812	0.000950375
gga-miR-1b-3p	251.444	566.532	1.17192	0.00435322	novel_circ_008640	637.135	0.001	-19.2812	0.000950375
gga-miR-200a-3p	6.45747	23.6706	1.87406	0.0163837	novel_circ_008640	637.135	0.001	-19.2812	0.000950375
gga-miR-200b-3p	0.9089	4.97048	2.45119	0.0147751	novel_circ_008640	637.135	0.001	-19.2812	0.000950375
gga-miR-203a	1.88958	5.39515	1.5136	0.0163568	novel_circ_008640	637.135	0.001	-19.2812	0.000950375
gga-miR-205c-5p	1.35343	0.1903	-2.83027	0.0433589	novel_circ_008640	637.135	0.001	-19.2812	0.000950375
gga-miR-221-5p	293.7	132.346	-1.15003	0.0298042	novel_circ_008640	637.135	0.001	-19.2812	0.000950375
gga-miR-31-5p	0.2275	1.87305	3.04145	0.0289953	novel_circ_008640	637.135	0.001	-19.2812	0.000950375
gga-miR-34a-5p	10.367	3.6776	-1.49516	0.0326943	novel_circ_008640	637.135	0.001	-19.2812	0.000950375
gga-miR-490-3p	0.91005	12.043	3.7261	0.000905199	novel_circ_008640	637.135	0.001	-19.2812	0.000950375
gga-miR-499-3p	2.28965	750.202	8.35601	4.73402e-29	novel_circ_008640	637.135	0.001	-19.2812	0.000950375
gga-miR-499-5p	34.6428	9242.83	8.05963	2.6247e-26	novel_circ_008640	637.135	0.001	-19.2812	0.000950375
gga-miR-6553-3p	8.88767	0.63145	-3.81507	2.49305e-06	novel_circ_008640	637.135	0.001	-19.2812	0.000950375
gga-miR-6631-5p	0.589725	27.4018	5.53808	2.40811e-10	novel_circ_008640	637.135	0.001	-19.2812	0.000950375
gga-miR-6660-3p	2.1168	0.2045	-3.37171	0.000997016	novel_circ_008640	637.135	0.001	-19.2812	0.000950375
gga-let-7k-5p	439.269	1017.32	1.2116	0.00310363	novel_circ_008643	117.993	0.001	-16.8483	0.0491163
gga-miR-10585-5p	4.8577	1.09167	-2.15373	0.0109363	novel_circ_008643	117.993	0.001	-16.8483	0.0491163
gga-miR-122-5p	1.09675	3.4407	1.64947	0.0268991	novel_circ_008643	117.993	0.001	-16.8483	0.0491163
gga-miR-12281-3p	0.114675	0.6322	2.46283	0.0447798	novel_circ_008643	117.993	0.001	-16.8483	0.0491163
gga-miR-129-1-3p	2.56878	9.8002	1.93173	0.00184891	novel_circ_008643	117.993	0.001	-16.8483	0.0491163
gga-miR-129-5p	4.997	17.1925	1.78264	0.00147876	novel_circ_008643	117.993	0.001	-16.8483	0.0491163
gga-miR-138-1-3p	0.01	0.2332	4.5435	0.0315491	novel_circ_008643	117.993	0.001	-16.8483	0.0491163
gga-miR-153-3p	10.8158	24.5717	1.18385	0.0447502	novel_circ_008643	117.993	0.001	-16.8483	0.0491163
gga-miR-1663-3p	2.3284	9.32708	2.00209	0.00161581	novel_circ_008643	117.993	0.001	-16.8483	0.0491163
gga-miR-1668-3p	2.85095	0.7518	-1.92302	0.0408783	novel_circ_008643	117.993	0.001	-16.8483	0.0491163
gga-miR-1731-5p	3.82145	0.928475	-2.04119	0.0319046	novel_circ_008643	117.993	0.001	-16.8483	0.0491163
gga-miR-1744-3p	43.4401	16.8653	-1.36497	0.0483435	novel_circ_008643	117.993	0.001	-16.8483	0.0491163
gga-miR-1747-3p	0.375525	0.01	-5.23084	0.0362551	novel_circ_008643	117.993	0.001	-16.8483	0.0491163
gga-miR-1754-5p	0.9395	0.045525	-4.36716	0.00779747	novel_circ_008643	117.993	0.001	-16.8483	0.0491163
gga-miR-196-1-3p	0.656725	332.562	8.98412	1.76881e-30	novel_circ_008643	117.993	0.001	-16.8483	0.0491163
gga-miR-1b-3p	251.444	566.532	1.17192	0.00435322	novel_circ_008643	117.993	0.001	-16.8483	0.0491163
gga-miR-200a-3p	6.45747	23.6706	1.87406	0.0163837	novel_circ_008643	117.993	0.001	-16.8483	0.0491163
gga-miR-200b-3p	0.9089	4.97048	2.45119	0.0147751	novel_circ_008643	117.993	0.001	-16.8483	0.0491163
gga-miR-203a	1.88958	5.39515	1.5136	0.0163568	novel_circ_008643	117.993	0.001	-16.8483	0.0491163
gga-miR-205c-5p	1.35343	0.1903	-2.83027	0.0433589	novel_circ_008643	117.993	0.001	-16.8483	0.0491163
gga-miR-221-5p	293.7	132.346	-1.15003	0.0298042	novel_circ_008643	117.993	0.001	-16.8483	0.0491163
gga-miR-31-5p	0.2275	1.87305	3.04145	0.0289953	novel_circ_008643	117.993	0.001	-16.8483	0.0491163
gga-miR-34a-5p	10.367	3.6776	-1.49516	0.0326943	novel_circ_008643	117.993	0.001	-16.8483	0.0491163
gga-miR-490-3p	0.91005	12.043	3.7261	0.000905199	novel_circ_008643	117.993	0.001	-16.8483	0.0491163
gga-miR-499-3p	2.28965	750.202	8.35601	4.73402e-29	novel_circ_008643	117.993	0.001	-16.8483	0.0491163
gga-miR-6553-3p	8.88767	0.63145	-3.81507	2.49305e-06	novel_circ_008643	117.993	0.001	-16.8483	0.0491163
gga-miR-6631-5p	0.589725	27.4018	5.53808	2.40811e-10	novel_circ_008643	117.993	0.001	-16.8483	0.0491163
gga-miR-6660-3p	2.1168	0.2045	-3.37171	0.000997016	novel_circ_008643	117.993	0.001	-16.8483	0.0491163
gga-miR-6701-3p	0.4202	0.01	-5.393	0.0234804	novel_circ_008643	117.993	0.001	-16.8483	0.0491163
gga-let-7k-5p	439.269	1017.32	1.2116	0.00310363	novel_circ_008647	30.2515	1400.81	5.53311	0.000179589
gga-miR-10585-5p	4.8577	1.09167	-2.15373	0.0109363	novel_circ_008647	30.2515	1400.81	5.53311	0.000179589
gga-miR-122-5p	1.09675	3.4407	1.64947	0.0268991	novel_circ_008647	30.2515	1400.81	5.53311	0.000179589
gga-miR-12281-3p	0.114675	0.6322	2.46283	0.0447798	novel_circ_008647	30.2515	1400.81	5.53311	0.000179589
gga-miR-129-1-3p	2.56878	9.8002	1.93173	0.00184891	novel_circ_008647	30.2515	1400.81	5.53311	0.000179589
gga-miR-129-5p	4.997	17.1925	1.78264	0.00147876	novel_circ_008647	30.2515	1400.81	5.53311	0.000179589
gga-miR-138-1-3p	0.01	0.2332	4.5435	0.0315491	novel_circ_008647	30.2515	1400.81	5.53311	0.000179589
gga-miR-153-3p	10.8158	24.5717	1.18385	0.0447502	novel_circ_008647	30.2515	1400.81	5.53311	0.000179589
gga-miR-1663-3p	2.3284	9.32708	2.00209	0.00161581	novel_circ_008647	30.2515	1400.81	5.53311	0.000179589
gga-miR-1668-3p	2.85095	0.7518	-1.92302	0.0408783	novel_circ_008647	30.2515	1400.81	5.53311	0.000179589
gga-miR-1731-5p	3.82145	0.928475	-2.04119	0.0319046	novel_circ_008647	30.2515	1400.81	5.53311	0.000179589
gga-miR-1744-3p	43.4401	16.8653	-1.36497	0.0483435	novel_circ_008647	30.2515	1400.81	5.53311	0.000179589
gga-miR-1747-3p	0.375525	0.01	-5.23084	0.0362551	novel_circ_008647	30.2515	1400.81	5.53311	0.000179589
gga-miR-1754-5p	0.9395	0.045525	-4.36716	0.00779747	novel_circ_008647	30.2515	1400.81	5.53311	0.000179589
gga-miR-196-1-3p	0.656725	332.562	8.98412	1.76881e-30	novel_circ_008647	30.2515	1400.81	5.53311	0.000179589
gga-miR-1b-3p	251.444	566.532	1.17192	0.00435322	novel_circ_008647	30.2515	1400.81	5.53311	0.000179589
gga-miR-200a-3p	6.45747	23.6706	1.87406	0.0163837	novel_circ_008647	30.2515	1400.81	5.53311	0.000179589
gga-miR-200b-3p	0.9089	4.97048	2.45119	0.0147751	novel_circ_008647	30.2515	1400.81	5.53311	0.000179589
gga-miR-203a	1.88958	5.39515	1.5136	0.0163568	novel_circ_008647	30.2515	1400.81	5.53311	0.000179589
gga-miR-205c-5p	1.35343	0.1903	-2.83027	0.0433589	novel_circ_008647	30.2515	1400.81	5.53311	0.000179589
gga-miR-221-5p	293.7	132.346	-1.15003	0.0298042	novel_circ_008647	30.2515	1400.81	5.53311	0.000179589
gga-miR-31-5p	0.2275	1.87305	3.04145	0.0289953	novel_circ_008647	30.2515	1400.81	5.53311	0.000179589
gga-miR-34a-5p	10.367	3.6776	-1.49516	0.0326943	novel_circ_008647	30.2515	1400.81	5.53311	0.000179589
gga-miR-490-3p	0.91005	12.043	3.7261	0.000905199	novel_circ_008647	30.2515	1400.81	5.53311	0.000179589
gga-miR-499-3p	2.28965	750.202	8.35601	4.73402e-29	novel_circ_008647	30.2515	1400.81	5.53311	0.000179589
gga-miR-6553-3p	8.88767	0.63145	-3.81507	2.49305e-06	novel_circ_008647	30.2515	1400.81	5.53311	0.000179589
gga-miR-6631-5p	0.589725	27.4018	5.53808	2.40811e-10	novel_circ_008647	30.2515	1400.81	5.53311	0.000179589
gga-miR-6660-3p	2.1168	0.2045	-3.37171	0.000997016	novel_circ_008647	30.2515	1400.81	5.53311	0.000179589
gga-miR-6701-3p	0.4202	0.01	-5.393	0.0234804	novel_circ_008647	30.2515	1400.81	5.53311	0.000179589
gga-let-7k-5p	439.269	1017.32	1.2116	0.00310363	novel_circ_008648	22.4401	1437.82	6.00166	0.00011153
gga-miR-10585-5p	4.8577	1.09167	-2.15373	0.0109363	novel_circ_008648	22.4401	1437.82	6.00166	0.00011153
gga-miR-122-5p	1.09675	3.4407	1.64947	0.0268991	novel_circ_008648	22.4401	1437.82	6.00166	0.00011153
gga-miR-12281-3p	0.114675	0.6322	2.46283	0.0447798	novel_circ_008648	22.4401	1437.82	6.00166	0.00011153
gga-miR-129-1-3p	2.56878	9.8002	1.93173	0.00184891	novel_circ_008648	22.4401	1437.82	6.00166	0.00011153
gga-miR-129-5p	4.997	17.1925	1.78264	0.00147876	novel_circ_008648	22.4401	1437.82	6.00166	0.00011153
gga-miR-138-1-3p	0.01	0.2332	4.5435	0.0315491	novel_circ_008648	22.4401	1437.82	6.00166	0.00011153
gga-miR-153-3p	10.8158	24.5717	1.18385	0.0447502	novel_circ_008648	22.4401	1437.82	6.00166	0.00011153
gga-miR-1663-3p	2.3284	9.32708	2.00209	0.00161581	novel_circ_008648	22.4401	1437.82	6.00166	0.00011153
gga-miR-1668-3p	2.85095	0.7518	-1.92302	0.0408783	novel_circ_008648	22.4401	1437.82	6.00166	0.00011153
gga-miR-1731-5p	3.82145	0.928475	-2.04119	0.0319046	novel_circ_008648	22.4401	1437.82	6.00166	0.00011153
gga-miR-1744-3p	43.4401	16.8653	-1.36497	0.0483435	novel_circ_008648	22.4401	1437.82	6.00166	0.00011153
gga-miR-1747-3p	0.375525	0.01	-5.23084	0.0362551	novel_circ_008648	22.4401	1437.82	6.00166	0.00011153
gga-miR-1754-5p	0.9395	0.045525	-4.36716	0.00779747	novel_circ_008648	22.4401	1437.82	6.00166	0.00011153
gga-miR-196-1-3p	0.656725	332.562	8.98412	1.76881e-30	novel_circ_008648	22.4401	1437.82	6.00166	0.00011153
gga-miR-1b-3p	251.444	566.532	1.17192	0.00435322	novel_circ_008648	22.4401	1437.82	6.00166	0.00011153
gga-miR-200a-3p	6.45747	23.6706	1.87406	0.0163837	novel_circ_008648	22.4401	1437.82	6.00166	0.00011153
gga-miR-200b-3p	0.9089	4.97048	2.45119	0.0147751	novel_circ_008648	22.4401	1437.82	6.00166	0.00011153
gga-miR-203a	1.88958	5.39515	1.5136	0.0163568	novel_circ_008648	22.4401	1437.82	6.00166	0.00011153
gga-miR-205c-5p	1.35343	0.1903	-2.83027	0.0433589	novel_circ_008648	22.4401	1437.82	6.00166	0.00011153
gga-miR-221-5p	293.7	132.346	-1.15003	0.0298042	novel_circ_008648	22.4401	1437.82	6.00166	0.00011153
gga-miR-31-5p	0.2275	1.87305	3.04145	0.0289953	novel_circ_008648	22.4401	1437.82	6.00166	0.00011153
gga-miR-34a-5p	10.367	3.6776	-1.49516	0.0326943	novel_circ_008648	22.4401	1437.82	6.00166	0.00011153
gga-miR-490-3p	0.91005	12.043	3.7261	0.000905199	novel_circ_008648	22.4401	1437.82	6.00166	0.00011153
gga-miR-499-3p	2.28965	750.202	8.35601	4.73402e-29	novel_circ_008648	22.4401	1437.82	6.00166	0.00011153
gga-miR-499-5p	34.6428	9242.83	8.05963	2.6247e-26	novel_circ_008648	22.4401	1437.82	6.00166	0.00011153
gga-miR-6553-3p	8.88767	0.63145	-3.81507	2.49305e-06	novel_circ_008648	22.4401	1437.82	6.00166	0.00011153
gga-miR-6631-5p	0.589725	27.4018	5.53808	2.40811e-10	novel_circ_008648	22.4401	1437.82	6.00166	0.00011153
gga-miR-6660-3p	2.1168	0.2045	-3.37171	0.000997016	novel_circ_008648	22.4401	1437.82	6.00166	0.00011153
gga-miR-6701-3p	0.4202	0.01	-5.393	0.0234804	novel_circ_008648	22.4401	1437.82	6.00166	0.00011153
gga-let-7k-5p	439.269	1017.32	1.2116	0.00310363	novel_circ_008654	600.808	0.001	-19.1965	0.000239148
gga-miR-10585-5p	4.8577	1.09167	-2.15373	0.0109363	novel_circ_008654	600.808	0.001	-19.1965	0.000239148
gga-miR-122-5p	1.09675	3.4407	1.64947	0.0268991	novel_circ_008654	600.808	0.001	-19.1965	0.000239148
gga-miR-12281-3p	0.114675	0.6322	2.46283	0.0447798	novel_circ_008654	600.808	0.001	-19.1965	0.000239148
gga-miR-129-1-3p	2.56878	9.8002	1.93173	0.00184891	novel_circ_008654	600.808	0.001	-19.1965	0.000239148
gga-miR-129-5p	4.997	17.1925	1.78264	0.00147876	novel_circ_008654	600.808	0.001	-19.1965	0.000239148
gga-miR-138-1-3p	0.01	0.2332	4.5435	0.0315491	novel_circ_008654	600.808	0.001	-19.1965	0.000239148
gga-miR-153-3p	10.8158	24.5717	1.18385	0.0447502	novel_circ_008654	600.808	0.001	-19.1965	0.000239148
gga-miR-1663-3p	2.3284	9.32708	2.00209	0.00161581	novel_circ_008654	600.808	0.001	-19.1965	0.000239148
gga-miR-1668-3p	2.85095	0.7518	-1.92302	0.0408783	novel_circ_008654	600.808	0.001	-19.1965	0.000239148
gga-miR-1731-5p	3.82145	0.928475	-2.04119	0.0319046	novel_circ_008654	600.808	0.001	-19.1965	0.000239148
gga-miR-1744-3p	43.4401	16.8653	-1.36497	0.0483435	novel_circ_008654	600.808	0.001	-19.1965	0.000239148
gga-miR-1747-3p	0.375525	0.01	-5.23084	0.0362551	novel_circ_008654	600.808	0.001	-19.1965	0.000239148
gga-miR-1754-5p	0.9395	0.045525	-4.36716	0.00779747	novel_circ_008654	600.808	0.001	-19.1965	0.000239148
gga-miR-196-1-3p	0.656725	332.562	8.98412	1.76881e-30	novel_circ_008654	600.808	0.001	-19.1965	0.000239148
gga-miR-1b-3p	251.444	566.532	1.17192	0.00435322	novel_circ_008654	600.808	0.001	-19.1965	0.000239148
gga-miR-200a-3p	6.45747	23.6706	1.87406	0.0163837	novel_circ_008654	600.808	0.001	-19.1965	0.000239148
gga-miR-200b-3p	0.9089	4.97048	2.45119	0.0147751	novel_circ_008654	600.808	0.001	-19.1965	0.000239148
gga-miR-203a	1.88958	5.39515	1.5136	0.0163568	novel_circ_008654	600.808	0.001	-19.1965	0.000239148
gga-miR-205c-5p	1.35343	0.1903	-2.83027	0.0433589	novel_circ_008654	600.808	0.001	-19.1965	0.000239148
gga-miR-221-5p	293.7	132.346	-1.15003	0.0298042	novel_circ_008654	600.808	0.001	-19.1965	0.000239148
gga-miR-31-5p	0.2275	1.87305	3.04145	0.0289953	novel_circ_008654	600.808	0.001	-19.1965	0.000239148
gga-miR-34a-5p	10.367	3.6776	-1.49516	0.0326943	novel_circ_008654	600.808	0.001	-19.1965	0.000239148
gga-miR-490-3p	0.91005	12.043	3.7261	0.000905199	novel_circ_008654	600.808	0.001	-19.1965	0.000239148
gga-miR-499-3p	2.28965	750.202	8.35601	4.73402e-29	novel_circ_008654	600.808	0.001	-19.1965	0.000239148
gga-miR-499-5p	34.6428	9242.83	8.05963	2.6247e-26	novel_circ_008654	600.808	0.001	-19.1965	0.000239148
gga-miR-6553-3p	8.88767	0.63145	-3.81507	2.49305e-06	novel_circ_008654	600.808	0.001	-19.1965	0.000239148
gga-miR-6631-5p	0.589725	27.4018	5.53808	2.40811e-10	novel_circ_008654	600.808	0.001	-19.1965	0.000239148
gga-miR-6660-3p	2.1168	0.2045	-3.37171	0.000997016	novel_circ_008654	600.808	0.001	-19.1965	0.000239148
gga-miR-6701-3p	0.4202	0.01	-5.393	0.0234804	novel_circ_008654	600.808	0.001	-19.1965	0.000239148
gga-let-7k-5p	439.269	1017.32	1.2116	0.00310363	novel_circ_008657	18.8218	5102.01	8.08252	0.000109742
gga-miR-10585-5p	4.8577	1.09167	-2.15373	0.0109363	novel_circ_008657	18.8218	5102.01	8.08252	0.000109742
gga-miR-122-5p	1.09675	3.4407	1.64947	0.0268991	novel_circ_008657	18.8218	5102.01	8.08252	0.000109742
gga-miR-12281-3p	0.114675	0.6322	2.46283	0.0447798	novel_circ_008657	18.8218	5102.01	8.08252	0.000109742
gga-miR-129-1-3p	2.56878	9.8002	1.93173	0.00184891	novel_circ_008657	18.8218	5102.01	8.08252	0.000109742
gga-miR-129-5p	4.997	17.1925	1.78264	0.00147876	novel_circ_008657	18.8218	5102.01	8.08252	0.000109742
gga-miR-138-1-3p	0.01	0.2332	4.5435	0.0315491	novel_circ_008657	18.8218	5102.01	8.08252	0.000109742
gga-miR-153-3p	10.8158	24.5717	1.18385	0.0447502	novel_circ_008657	18.8218	5102.01	8.08252	0.000109742
gga-miR-1663-3p	2.3284	9.32708	2.00209	0.00161581	novel_circ_008657	18.8218	5102.01	8.08252	0.000109742
gga-miR-1668-3p	2.85095	0.7518	-1.92302	0.0408783	novel_circ_008657	18.8218	5102.01	8.08252	0.000109742
gga-miR-1731-5p	3.82145	0.928475	-2.04119	0.0319046	novel_circ_008657	18.8218	5102.01	8.08252	0.000109742
gga-miR-1744-3p	43.4401	16.8653	-1.36497	0.0483435	novel_circ_008657	18.8218	5102.01	8.08252	0.000109742
gga-miR-1747-3p	0.375525	0.01	-5.23084	0.0362551	novel_circ_008657	18.8218	5102.01	8.08252	0.000109742
gga-miR-1754-5p	0.9395	0.045525	-4.36716	0.00779747	novel_circ_008657	18.8218	5102.01	8.08252	0.000109742
gga-miR-196-1-3p	0.656725	332.562	8.98412	1.76881e-30	novel_circ_008657	18.8218	5102.01	8.08252	0.000109742
gga-miR-1b-3p	251.444	566.532	1.17192	0.00435322	novel_circ_008657	18.8218	5102.01	8.08252	0.000109742
gga-miR-200a-3p	6.45747	23.6706	1.87406	0.0163837	novel_circ_008657	18.8218	5102.01	8.08252	0.000109742
gga-miR-200b-3p	0.9089	4.97048	2.45119	0.0147751	novel_circ_008657	18.8218	5102.01	8.08252	0.000109742
gga-miR-203a	1.88958	5.39515	1.5136	0.0163568	novel_circ_008657	18.8218	5102.01	8.08252	0.000109742
gga-miR-205c-5p	1.35343	0.1903	-2.83027	0.0433589	novel_circ_008657	18.8218	5102.01	8.08252	0.000109742
gga-miR-221-5p	293.7	132.346	-1.15003	0.0298042	novel_circ_008657	18.8218	5102.01	8.08252	0.000109742
gga-miR-31-5p	0.2275	1.87305	3.04145	0.0289953	novel_circ_008657	18.8218	5102.01	8.08252	0.000109742
gga-miR-34a-5p	10.367	3.6776	-1.49516	0.0326943	novel_circ_008657	18.8218	5102.01	8.08252	0.000109742
gga-miR-490-3p	0.91005	12.043	3.7261	0.000905199	novel_circ_008657	18.8218	5102.01	8.08252	0.000109742
gga-miR-499-3p	2.28965	750.202	8.35601	4.73402e-29	novel_circ_008657	18.8218	5102.01	8.08252	0.000109742
gga-miR-6553-3p	8.88767	0.63145	-3.81507	2.49305e-06	novel_circ_008657	18.8218	5102.01	8.08252	0.000109742
gga-miR-6631-5p	0.589725	27.4018	5.53808	2.40811e-10	novel_circ_008657	18.8218	5102.01	8.08252	0.000109742
gga-miR-6660-3p	2.1168	0.2045	-3.37171	0.000997016	novel_circ_008657	18.8218	5102.01	8.08252	0.000109742
gga-miR-6701-3p	0.4202	0.01	-5.393	0.0234804	novel_circ_008657	18.8218	5102.01	8.08252	0.000109742
gga-let-7k-5p	439.269	1017.32	1.2116	0.00310363	novel_circ_008658	23.6911	4691.99	7.62971	2.57421e-05
gga-miR-10585-5p	4.8577	1.09167	-2.15373	0.0109363	novel_circ_008658	23.6911	4691.99	7.62971	2.57421e-05
gga-miR-122-5p	1.09675	3.4407	1.64947	0.0268991	novel_circ_008658	23.6911	4691.99	7.62971	2.57421e-05
gga-miR-12281-3p	0.114675	0.6322	2.46283	0.0447798	novel_circ_008658	23.6911	4691.99	7.62971	2.57421e-05
gga-miR-129-1-3p	2.56878	9.8002	1.93173	0.00184891	novel_circ_008658	23.6911	4691.99	7.62971	2.57421e-05
gga-miR-129-5p	4.997	17.1925	1.78264	0.00147876	novel_circ_008658	23.6911	4691.99	7.62971	2.57421e-05
gga-miR-138-1-3p	0.01	0.2332	4.5435	0.0315491	novel_circ_008658	23.6911	4691.99	7.62971	2.57421e-05
gga-miR-153-3p	10.8158	24.5717	1.18385	0.0447502	novel_circ_008658	23.6911	4691.99	7.62971	2.57421e-05
gga-miR-1663-3p	2.3284	9.32708	2.00209	0.00161581	novel_circ_008658	23.6911	4691.99	7.62971	2.57421e-05
gga-miR-1668-3p	2.85095	0.7518	-1.92302	0.0408783	novel_circ_008658	23.6911	4691.99	7.62971	2.57421e-05
gga-miR-1731-5p	3.82145	0.928475	-2.04119	0.0319046	novel_circ_008658	23.6911	4691.99	7.62971	2.57421e-05
gga-miR-1744-3p	43.4401	16.8653	-1.36497	0.0483435	novel_circ_008658	23.6911	4691.99	7.62971	2.57421e-05
gga-miR-1747-3p	0.375525	0.01	-5.23084	0.0362551	novel_circ_008658	23.6911	4691.99	7.62971	2.57421e-05
gga-miR-1754-5p	0.9395	0.045525	-4.36716	0.00779747	novel_circ_008658	23.6911	4691.99	7.62971	2.57421e-05
gga-miR-196-1-3p	0.656725	332.562	8.98412	1.76881e-30	novel_circ_008658	23.6911	4691.99	7.62971	2.57421e-05
gga-miR-1b-3p	251.444	566.532	1.17192	0.00435322	novel_circ_008658	23.6911	4691.99	7.62971	2.57421e-05
gga-miR-200a-3p	6.45747	23.6706	1.87406	0.0163837	novel_circ_008658	23.6911	4691.99	7.62971	2.57421e-05
gga-miR-200b-3p	0.9089	4.97048	2.45119	0.0147751	novel_circ_008658	23.6911	4691.99	7.62971	2.57421e-05
gga-miR-203a	1.88958	5.39515	1.5136	0.0163568	novel_circ_008658	23.6911	4691.99	7.62971	2.57421e-05
gga-miR-205c-5p	1.35343	0.1903	-2.83027	0.0433589	novel_circ_008658	23.6911	4691.99	7.62971	2.57421e-05
gga-miR-221-5p	293.7	132.346	-1.15003	0.0298042	novel_circ_008658	23.6911	4691.99	7.62971	2.57421e-05
gga-miR-31-5p	0.2275	1.87305	3.04145	0.0289953	novel_circ_008658	23.6911	4691.99	7.62971	2.57421e-05
gga-miR-34a-5p	10.367	3.6776	-1.49516	0.0326943	novel_circ_008658	23.6911	4691.99	7.62971	2.57421e-05
gga-miR-490-3p	0.91005	12.043	3.7261	0.000905199	novel_circ_008658	23.6911	4691.99	7.62971	2.57421e-05
gga-miR-499-3p	2.28965	750.202	8.35601	4.73402e-29	novel_circ_008658	23.6911	4691.99	7.62971	2.57421e-05
gga-miR-499-5p	34.6428	9242.83	8.05963	2.6247e-26	novel_circ_008658	23.6911	4691.99	7.62971	2.57421e-05
gga-miR-6553-3p	8.88767	0.63145	-3.81507	2.49305e-06	novel_circ_008658	23.6911	4691.99	7.62971	2.57421e-05
gga-miR-6631-5p	0.589725	27.4018	5.53808	2.40811e-10	novel_circ_008658	23.6911	4691.99	7.62971	2.57421e-05
gga-miR-6660-3p	2.1168	0.2045	-3.37171	0.000997016	novel_circ_008658	23.6911	4691.99	7.62971	2.57421e-05
gga-miR-6701-3p	0.4202	0.01	-5.393	0.0234804	novel_circ_008658	23.6911	4691.99	7.62971	2.57421e-05
gga-miR-1731-5p	3.82145	0.928475	-2.04119	0.0319046	novel_circ_008659	324.581	0.001	-18.3082	0.000983388
gga-miR-1754-5p	0.9395	0.045525	-4.36716	0.00779747	novel_circ_008659	324.581	0.001	-18.3082	0.000983388
gga-miR-196-1-3p	0.656725	332.562	8.98412	1.76881e-30	novel_circ_008659	324.581	0.001	-18.3082	0.000983388
gga-let-7k-5p	439.269	1017.32	1.2116	0.00310363	novel_circ_008661	1082.48	27.1478	-5.31736	0.000464803
gga-miR-10585-5p	4.8577	1.09167	-2.15373	0.0109363	novel_circ_008661	1082.48	27.1478	-5.31736	0.000464803
gga-miR-122-5p	1.09675	3.4407	1.64947	0.0268991	novel_circ_008661	1082.48	27.1478	-5.31736	0.000464803
gga-miR-12281-3p	0.114675	0.6322	2.46283	0.0447798	novel_circ_008661	1082.48	27.1478	-5.31736	0.000464803
gga-miR-129-1-3p	2.56878	9.8002	1.93173	0.00184891	novel_circ_008661	1082.48	27.1478	-5.31736	0.000464803
gga-miR-129-5p	4.997	17.1925	1.78264	0.00147876	novel_circ_008661	1082.48	27.1478	-5.31736	0.000464803
gga-miR-138-1-3p	0.01	0.2332	4.5435	0.0315491	novel_circ_008661	1082.48	27.1478	-5.31736	0.000464803
gga-miR-153-3p	10.8158	24.5717	1.18385	0.0447502	novel_circ_008661	1082.48	27.1478	-5.31736	0.000464803
gga-miR-1663-3p	2.3284	9.32708	2.00209	0.00161581	novel_circ_008661	1082.48	27.1478	-5.31736	0.000464803
gga-miR-1668-3p	2.85095	0.7518	-1.92302	0.0408783	novel_circ_008661	1082.48	27.1478	-5.31736	0.000464803
gga-miR-1731-5p	3.82145	0.928475	-2.04119	0.0319046	novel_circ_008661	1082.48	27.1478	-5.31736	0.000464803
gga-miR-1744-3p	43.4401	16.8653	-1.36497	0.0483435	novel_circ_008661	1082.48	27.1478	-5.31736	0.000464803
gga-miR-1747-3p	0.375525	0.01	-5.23084	0.0362551	novel_circ_008661	1082.48	27.1478	-5.31736	0.000464803
gga-miR-1754-5p	0.9395	0.045525	-4.36716	0.00779747	novel_circ_008661	1082.48	27.1478	-5.31736	0.000464803
gga-miR-196-1-3p	0.656725	332.562	8.98412	1.76881e-30	novel_circ_008661	1082.48	27.1478	-5.31736	0.000464803
gga-miR-1b-3p	251.444	566.532	1.17192	0.00435322	novel_circ_008661	1082.48	27.1478	-5.31736	0.000464803
gga-miR-200a-3p	6.45747	23.6706	1.87406	0.0163837	novel_circ_008661	1082.48	27.1478	-5.31736	0.000464803
gga-miR-200b-3p	0.9089	4.97048	2.45119	0.0147751	novel_circ_008661	1082.48	27.1478	-5.31736	0.000464803
gga-miR-203a	1.88958	5.39515	1.5136	0.0163568	novel_circ_008661	1082.48	27.1478	-5.31736	0.000464803
gga-miR-205c-5p	1.35343	0.1903	-2.83027	0.0433589	novel_circ_008661	1082.48	27.1478	-5.31736	0.000464803
gga-miR-221-5p	293.7	132.346	-1.15003	0.0298042	novel_circ_008661	1082.48	27.1478	-5.31736	0.000464803
gga-miR-31-5p	0.2275	1.87305	3.04145	0.0289953	novel_circ_008661	1082.48	27.1478	-5.31736	0.000464803
gga-miR-34a-5p	10.367	3.6776	-1.49516	0.0326943	novel_circ_008661	1082.48	27.1478	-5.31736	0.000464803
gga-miR-490-3p	0.91005	12.043	3.7261	0.000905199	novel_circ_008661	1082.48	27.1478	-5.31736	0.000464803
gga-miR-499-3p	2.28965	750.202	8.35601	4.73402e-29	novel_circ_008661	1082.48	27.1478	-5.31736	0.000464803
gga-miR-6553-3p	8.88767	0.63145	-3.81507	2.49305e-06	novel_circ_008661	1082.48	27.1478	-5.31736	0.000464803
gga-miR-6631-5p	0.589725	27.4018	5.53808	2.40811e-10	novel_circ_008661	1082.48	27.1478	-5.31736	0.000464803
gga-miR-6660-3p	2.1168	0.2045	-3.37171	0.000997016	novel_circ_008661	1082.48	27.1478	-5.31736	0.000464803
gga-miR-6701-3p	0.4202	0.01	-5.393	0.0234804	novel_circ_008661	1082.48	27.1478	-5.31736	0.000464803
gga-let-7k-5p	439.269	1017.32	1.2116	0.00310363	novel_circ_008662	202.955	0.001	-17.6308	0.00270135
gga-miR-10585-5p	4.8577	1.09167	-2.15373	0.0109363	novel_circ_008662	202.955	0.001	-17.6308	0.00270135
gga-miR-122-5p	1.09675	3.4407	1.64947	0.0268991	novel_circ_008662	202.955	0.001	-17.6308	0.00270135
gga-miR-12281-3p	0.114675	0.6322	2.46283	0.0447798	novel_circ_008662	202.955	0.001	-17.6308	0.00270135
gga-miR-129-1-3p	2.56878	9.8002	1.93173	0.00184891	novel_circ_008662	202.955	0.001	-17.6308	0.00270135
gga-miR-129-5p	4.997	17.1925	1.78264	0.00147876	novel_circ_008662	202.955	0.001	-17.6308	0.00270135
gga-miR-138-1-3p	0.01	0.2332	4.5435	0.0315491	novel_circ_008662	202.955	0.001	-17.6308	0.00270135
gga-miR-153-3p	10.8158	24.5717	1.18385	0.0447502	novel_circ_008662	202.955	0.001	-17.6308	0.00270135
gga-miR-1663-3p	2.3284	9.32708	2.00209	0.00161581	novel_circ_008662	202.955	0.001	-17.6308	0.00270135
gga-miR-1668-3p	2.85095	0.7518	-1.92302	0.0408783	novel_circ_008662	202.955	0.001	-17.6308	0.00270135
gga-miR-1731-5p	3.82145	0.928475	-2.04119	0.0319046	novel_circ_008662	202.955	0.001	-17.6308	0.00270135
gga-miR-1744-3p	43.4401	16.8653	-1.36497	0.0483435	novel_circ_008662	202.955	0.001	-17.6308	0.00270135
gga-miR-1747-3p	0.375525	0.01	-5.23084	0.0362551	novel_circ_008662	202.955	0.001	-17.6308	0.00270135
gga-miR-1754-5p	0.9395	0.045525	-4.36716	0.00779747	novel_circ_008662	202.955	0.001	-17.6308	0.00270135
gga-miR-196-1-3p	0.656725	332.562	8.98412	1.76881e-30	novel_circ_008662	202.955	0.001	-17.6308	0.00270135
gga-miR-1b-3p	251.444	566.532	1.17192	0.00435322	novel_circ_008662	202.955	0.001	-17.6308	0.00270135
gga-miR-200a-3p	6.45747	23.6706	1.87406	0.0163837	novel_circ_008662	202.955	0.001	-17.6308	0.00270135
gga-miR-200b-3p	0.9089	4.97048	2.45119	0.0147751	novel_circ_008662	202.955	0.001	-17.6308	0.00270135
gga-miR-203a	1.88958	5.39515	1.5136	0.0163568	novel_circ_008662	202.955	0.001	-17.6308	0.00270135
gga-miR-205c-5p	1.35343	0.1903	-2.83027	0.0433589	novel_circ_008662	202.955	0.001	-17.6308	0.00270135
gga-miR-221-5p	293.7	132.346	-1.15003	0.0298042	novel_circ_008662	202.955	0.001	-17.6308	0.00270135
gga-miR-31-5p	0.2275	1.87305	3.04145	0.0289953	novel_circ_008662	202.955	0.001	-17.6308	0.00270135
gga-miR-34a-5p	10.367	3.6776	-1.49516	0.0326943	novel_circ_008662	202.955	0.001	-17.6308	0.00270135
gga-miR-490-3p	0.91005	12.043	3.7261	0.000905199	novel_circ_008662	202.955	0.001	-17.6308	0.00270135
gga-miR-499-3p	2.28965	750.202	8.35601	4.73402e-29	novel_circ_008662	202.955	0.001	-17.6308	0.00270135
gga-miR-499-5p	34.6428	9242.83	8.05963	2.6247e-26	novel_circ_008662	202.955	0.001	-17.6308	0.00270135
gga-miR-6553-3p	8.88767	0.63145	-3.81507	2.49305e-06	novel_circ_008662	202.955	0.001	-17.6308	0.00270135
gga-miR-6631-5p	0.589725	27.4018	5.53808	2.40811e-10	novel_circ_008662	202.955	0.001	-17.6308	0.00270135
gga-miR-6660-3p	2.1168	0.2045	-3.37171	0.000997016	novel_circ_008662	202.955	0.001	-17.6308	0.00270135
gga-miR-6701-3p	0.4202	0.01	-5.393	0.0234804	novel_circ_008662	202.955	0.001	-17.6308	0.00270135
gga-let-7k-5p	439.269	1017.32	1.2116	0.00310363	novel_circ_008665	304.325	12.0019	-4.66427	0.00122595
gga-miR-10585-5p	4.8577	1.09167	-2.15373	0.0109363	novel_circ_008665	304.325	12.0019	-4.66427	0.00122595
gga-miR-122-5p	1.09675	3.4407	1.64947	0.0268991	novel_circ_008665	304.325	12.0019	-4.66427	0.00122595
gga-miR-12281-3p	0.114675	0.6322	2.46283	0.0447798	novel_circ_008665	304.325	12.0019	-4.66427	0.00122595
gga-miR-129-1-3p	2.56878	9.8002	1.93173	0.00184891	novel_circ_008665	304.325	12.0019	-4.66427	0.00122595
gga-miR-129-5p	4.997	17.1925	1.78264	0.00147876	novel_circ_008665	304.325	12.0019	-4.66427	0.00122595
gga-miR-138-1-3p	0.01	0.2332	4.5435	0.0315491	novel_circ_008665	304.325	12.0019	-4.66427	0.00122595
gga-miR-153-3p	10.8158	24.5717	1.18385	0.0447502	novel_circ_008665	304.325	12.0019	-4.66427	0.00122595
gga-miR-1663-3p	2.3284	9.32708	2.00209	0.00161581	novel_circ_008665	304.325	12.0019	-4.66427	0.00122595
gga-miR-1668-3p	2.85095	0.7518	-1.92302	0.0408783	novel_circ_008665	304.325	12.0019	-4.66427	0.00122595
gga-miR-1731-5p	3.82145	0.928475	-2.04119	0.0319046	novel_circ_008665	304.325	12.0019	-4.66427	0.00122595
gga-miR-1744-3p	43.4401	16.8653	-1.36497	0.0483435	novel_circ_008665	304.325	12.0019	-4.66427	0.00122595
gga-miR-1747-3p	0.375525	0.01	-5.23084	0.0362551	novel_circ_008665	304.325	12.0019	-4.66427	0.00122595
gga-miR-1754-5p	0.9395	0.045525	-4.36716	0.00779747	novel_circ_008665	304.325	12.0019	-4.66427	0.00122595
gga-miR-196-1-3p	0.656725	332.562	8.98412	1.76881e-30	novel_circ_008665	304.325	12.0019	-4.66427	0.00122595
gga-miR-1b-3p	251.444	566.532	1.17192	0.00435322	novel_circ_008665	304.325	12.0019	-4.66427	0.00122595
gga-miR-200a-3p	6.45747	23.6706	1.87406	0.0163837	novel_circ_008665	304.325	12.0019	-4.66427	0.00122595
gga-miR-200b-3p	0.9089	4.97048	2.45119	0.0147751	novel_circ_008665	304.325	12.0019	-4.66427	0.00122595
gga-miR-203a	1.88958	5.39515	1.5136	0.0163568	novel_circ_008665	304.325	12.0019	-4.66427	0.00122595
gga-miR-205c-5p	1.35343	0.1903	-2.83027	0.0433589	novel_circ_008665	304.325	12.0019	-4.66427	0.00122595
gga-miR-221-5p	293.7	132.346	-1.15003	0.0298042	novel_circ_008665	304.325	12.0019	-4.66427	0.00122595
gga-miR-31-5p	0.2275	1.87305	3.04145	0.0289953	novel_circ_008665	304.325	12.0019	-4.66427	0.00122595
gga-miR-34a-5p	10.367	3.6776	-1.49516	0.0326943	novel_circ_008665	304.325	12.0019	-4.66427	0.00122595
gga-miR-490-3p	0.91005	12.043	3.7261	0.000905199	novel_circ_008665	304.325	12.0019	-4.66427	0.00122595
gga-miR-499-3p	2.28965	750.202	8.35601	4.73402e-29	novel_circ_008665	304.325	12.0019	-4.66427	0.00122595
gga-miR-499-5p	34.6428	9242.83	8.05963	2.6247e-26	novel_circ_008665	304.325	12.0019	-4.66427	0.00122595
gga-miR-6553-3p	8.88767	0.63145	-3.81507	2.49305e-06	novel_circ_008665	304.325	12.0019	-4.66427	0.00122595
gga-miR-6631-5p	0.589725	27.4018	5.53808	2.40811e-10	novel_circ_008665	304.325	12.0019	-4.66427	0.00122595
gga-miR-6660-3p	2.1168	0.2045	-3.37171	0.000997016	novel_circ_008665	304.325	12.0019	-4.66427	0.00122595
gga-miR-6701-3p	0.4202	0.01	-5.393	0.0234804	novel_circ_008665	304.325	12.0019	-4.66427	0.00122595
gga-let-7k-5p	439.269	1017.32	1.2116	0.00310363	novel_circ_008667	0.001	234.738	17.8407	0.0230208
gga-miR-10585-5p	4.8577	1.09167	-2.15373	0.0109363	novel_circ_008667	0.001	234.738	17.8407	0.0230208
gga-miR-122-5p	1.09675	3.4407	1.64947	0.0268991	novel_circ_008667	0.001	234.738	17.8407	0.0230208
gga-miR-12281-3p	0.114675	0.6322	2.46283	0.0447798	novel_circ_008667	0.001	234.738	17.8407	0.0230208
gga-miR-129-1-3p	2.56878	9.8002	1.93173	0.00184891	novel_circ_008667	0.001	234.738	17.8407	0.0230208
gga-miR-129-5p	4.997	17.1925	1.78264	0.00147876	novel_circ_008667	0.001	234.738	17.8407	0.0230208
gga-miR-138-1-3p	0.01	0.2332	4.5435	0.0315491	novel_circ_008667	0.001	234.738	17.8407	0.0230208
gga-miR-153-3p	10.8158	24.5717	1.18385	0.0447502	novel_circ_008667	0.001	234.738	17.8407	0.0230208
gga-miR-1663-3p	2.3284	9.32708	2.00209	0.00161581	novel_circ_008667	0.001	234.738	17.8407	0.0230208
gga-miR-1668-3p	2.85095	0.7518	-1.92302	0.0408783	novel_circ_008667	0.001	234.738	17.8407	0.0230208
gga-miR-1731-5p	3.82145	0.928475	-2.04119	0.0319046	novel_circ_008667	0.001	234.738	17.8407	0.0230208
gga-miR-1744-3p	43.4401	16.8653	-1.36497	0.0483435	novel_circ_008667	0.001	234.738	17.8407	0.0230208
gga-miR-1747-3p	0.375525	0.01	-5.23084	0.0362551	novel_circ_008667	0.001	234.738	17.8407	0.0230208
gga-miR-1754-5p	0.9395	0.045525	-4.36716	0.00779747	novel_circ_008667	0.001	234.738	17.8407	0.0230208
gga-miR-196-1-3p	0.656725	332.562	8.98412	1.76881e-30	novel_circ_008667	0.001	234.738	17.8407	0.0230208
gga-miR-1b-3p	251.444	566.532	1.17192	0.00435322	novel_circ_008667	0.001	234.738	17.8407	0.0230208
gga-miR-200a-3p	6.45747	23.6706	1.87406	0.0163837	novel_circ_008667	0.001	234.738	17.8407	0.0230208
gga-miR-200b-3p	0.9089	4.97048	2.45119	0.0147751	novel_circ_008667	0.001	234.738	17.8407	0.0230208
gga-miR-203a	1.88958	5.39515	1.5136	0.0163568	novel_circ_008667	0.001	234.738	17.8407	0.0230208
gga-miR-205c-5p	1.35343	0.1903	-2.83027	0.0433589	novel_circ_008667	0.001	234.738	17.8407	0.0230208
gga-miR-221-5p	293.7	132.346	-1.15003	0.0298042	novel_circ_008667	0.001	234.738	17.8407	0.0230208
gga-miR-31-5p	0.2275	1.87305	3.04145	0.0289953	novel_circ_008667	0.001	234.738	17.8407	0.0230208
gga-miR-34a-5p	10.367	3.6776	-1.49516	0.0326943	novel_circ_008667	0.001	234.738	17.8407	0.0230208
gga-miR-490-3p	0.91005	12.043	3.7261	0.000905199	novel_circ_008667	0.001	234.738	17.8407	0.0230208
gga-miR-499-3p	2.28965	750.202	8.35601	4.73402e-29	novel_circ_008667	0.001	234.738	17.8407	0.0230208
gga-miR-499-5p	34.6428	9242.83	8.05963	2.6247e-26	novel_circ_008667	0.001	234.738	17.8407	0.0230208
gga-miR-6553-3p	8.88767	0.63145	-3.81507	2.49305e-06	novel_circ_008667	0.001	234.738	17.8407	0.0230208
gga-miR-6631-5p	0.589725	27.4018	5.53808	2.40811e-10	novel_circ_008667	0.001	234.738	17.8407	0.0230208
gga-miR-6660-3p	2.1168	0.2045	-3.37171	0.000997016	novel_circ_008667	0.001	234.738	17.8407	0.0230208
gga-miR-6701-3p	0.4202	0.01	-5.393	0.0234804	novel_circ_008667	0.001	234.738	17.8407	0.0230208
gga-let-7k-5p	439.269	1017.32	1.2116	0.00310363	novel_circ_008668	7727.97	607.745	-3.66855	2.43384e-05
gga-miR-10585-5p	4.8577	1.09167	-2.15373	0.0109363	novel_circ_008668	7727.97	607.745	-3.66855	2.43384e-05
gga-miR-122-5p	1.09675	3.4407	1.64947	0.0268991	novel_circ_008668	7727.97	607.745	-3.66855	2.43384e-05
gga-miR-12281-3p	0.114675	0.6322	2.46283	0.0447798	novel_circ_008668	7727.97	607.745	-3.66855	2.43384e-05
gga-miR-129-1-3p	2.56878	9.8002	1.93173	0.00184891	novel_circ_008668	7727.97	607.745	-3.66855	2.43384e-05
gga-miR-129-5p	4.997	17.1925	1.78264	0.00147876	novel_circ_008668	7727.97	607.745	-3.66855	2.43384e-05
gga-miR-138-1-3p	0.01	0.2332	4.5435	0.0315491	novel_circ_008668	7727.97	607.745	-3.66855	2.43384e-05
gga-miR-153-3p	10.8158	24.5717	1.18385	0.0447502	novel_circ_008668	7727.97	607.745	-3.66855	2.43384e-05
gga-miR-1663-3p	2.3284	9.32708	2.00209	0.00161581	novel_circ_008668	7727.97	607.745	-3.66855	2.43384e-05
gga-miR-1668-3p	2.85095	0.7518	-1.92302	0.0408783	novel_circ_008668	7727.97	607.745	-3.66855	2.43384e-05
gga-miR-1731-5p	3.82145	0.928475	-2.04119	0.0319046	novel_circ_008668	7727.97	607.745	-3.66855	2.43384e-05
gga-miR-1744-3p	43.4401	16.8653	-1.36497	0.0483435	novel_circ_008668	7727.97	607.745	-3.66855	2.43384e-05
gga-miR-1747-3p	0.375525	0.01	-5.23084	0.0362551	novel_circ_008668	7727.97	607.745	-3.66855	2.43384e-05
gga-miR-1754-5p	0.9395	0.045525	-4.36716	0.00779747	novel_circ_008668	7727.97	607.745	-3.66855	2.43384e-05
gga-miR-196-1-3p	0.656725	332.562	8.98412	1.76881e-30	novel_circ_008668	7727.97	607.745	-3.66855	2.43384e-05
gga-miR-1b-3p	251.444	566.532	1.17192	0.00435322	novel_circ_008668	7727.97	607.745	-3.66855	2.43384e-05
gga-miR-200a-3p	6.45747	23.6706	1.87406	0.0163837	novel_circ_008668	7727.97	607.745	-3.66855	2.43384e-05
gga-miR-200b-3p	0.9089	4.97048	2.45119	0.0147751	novel_circ_008668	7727.97	607.745	-3.66855	2.43384e-05
gga-miR-203a	1.88958	5.39515	1.5136	0.0163568	novel_circ_008668	7727.97	607.745	-3.66855	2.43384e-05
gga-miR-205c-5p	1.35343	0.1903	-2.83027	0.0433589	novel_circ_008668	7727.97	607.745	-3.66855	2.43384e-05
gga-miR-221-5p	293.7	132.346	-1.15003	0.0298042	novel_circ_008668	7727.97	607.745	-3.66855	2.43384e-05
gga-miR-31-5p	0.2275	1.87305	3.04145	0.0289953	novel_circ_008668	7727.97	607.745	-3.66855	2.43384e-05
gga-miR-34a-5p	10.367	3.6776	-1.49516	0.0326943	novel_circ_008668	7727.97	607.745	-3.66855	2.43384e-05
gga-miR-490-3p	0.91005	12.043	3.7261	0.000905199	novel_circ_008668	7727.97	607.745	-3.66855	2.43384e-05
gga-miR-499-3p	2.28965	750.202	8.35601	4.73402e-29	novel_circ_008668	7727.97	607.745	-3.66855	2.43384e-05
gga-miR-6553-3p	8.88767	0.63145	-3.81507	2.49305e-06	novel_circ_008668	7727.97	607.745	-3.66855	2.43384e-05
gga-miR-6631-5p	0.589725	27.4018	5.53808	2.40811e-10	novel_circ_008668	7727.97	607.745	-3.66855	2.43384e-05
gga-miR-6660-3p	2.1168	0.2045	-3.37171	0.000997016	novel_circ_008668	7727.97	607.745	-3.66855	2.43384e-05
gga-miR-6701-3p	0.4202	0.01	-5.393	0.0234804	novel_circ_008668	7727.97	607.745	-3.66855	2.43384e-05
gga-let-7k-5p	439.269	1017.32	1.2116	0.00310363	novel_circ_008670	322.156	27.1774	-3.56728	0.00724479
gga-miR-10585-5p	4.8577	1.09167	-2.15373	0.0109363	novel_circ_008670	322.156	27.1774	-3.56728	0.00724479
gga-miR-122-5p	1.09675	3.4407	1.64947	0.0268991	novel_circ_008670	322.156	27.1774	-3.56728	0.00724479
gga-miR-12281-3p	0.114675	0.6322	2.46283	0.0447798	novel_circ_008670	322.156	27.1774	-3.56728	0.00724479
gga-miR-129-1-3p	2.56878	9.8002	1.93173	0.00184891	novel_circ_008670	322.156	27.1774	-3.56728	0.00724479
gga-miR-129-5p	4.997	17.1925	1.78264	0.00147876	novel_circ_008670	322.156	27.1774	-3.56728	0.00724479
gga-miR-138-1-3p	0.01	0.2332	4.5435	0.0315491	novel_circ_008670	322.156	27.1774	-3.56728	0.00724479
gga-miR-153-3p	10.8158	24.5717	1.18385	0.0447502	novel_circ_008670	322.156	27.1774	-3.56728	0.00724479
gga-miR-1663-3p	2.3284	9.32708	2.00209	0.00161581	novel_circ_008670	322.156	27.1774	-3.56728	0.00724479
gga-miR-1668-3p	2.85095	0.7518	-1.92302	0.0408783	novel_circ_008670	322.156	27.1774	-3.56728	0.00724479
gga-miR-1731-5p	3.82145	0.928475	-2.04119	0.0319046	novel_circ_008670	322.156	27.1774	-3.56728	0.00724479
gga-miR-1744-3p	43.4401	16.8653	-1.36497	0.0483435	novel_circ_008670	322.156	27.1774	-3.56728	0.00724479
gga-miR-1747-3p	0.375525	0.01	-5.23084	0.0362551	novel_circ_008670	322.156	27.1774	-3.56728	0.00724479
gga-miR-1754-5p	0.9395	0.045525	-4.36716	0.00779747	novel_circ_008670	322.156	27.1774	-3.56728	0.00724479
gga-miR-196-1-3p	0.656725	332.562	8.98412	1.76881e-30	novel_circ_008670	322.156	27.1774	-3.56728	0.00724479
gga-miR-1b-3p	251.444	566.532	1.17192	0.00435322	novel_circ_008670	322.156	27.1774	-3.56728	0.00724479
gga-miR-200a-3p	6.45747	23.6706	1.87406	0.0163837	novel_circ_008670	322.156	27.1774	-3.56728	0.00724479
gga-miR-200b-3p	0.9089	4.97048	2.45119	0.0147751	novel_circ_008670	322.156	27.1774	-3.56728	0.00724479
gga-miR-203a	1.88958	5.39515	1.5136	0.0163568	novel_circ_008670	322.156	27.1774	-3.56728	0.00724479
gga-miR-205c-5p	1.35343	0.1903	-2.83027	0.0433589	novel_circ_008670	322.156	27.1774	-3.56728	0.00724479
gga-miR-221-5p	293.7	132.346	-1.15003	0.0298042	novel_circ_008670	322.156	27.1774	-3.56728	0.00724479
gga-miR-31-5p	0.2275	1.87305	3.04145	0.0289953	novel_circ_008670	322.156	27.1774	-3.56728	0.00724479
gga-miR-34a-5p	10.367	3.6776	-1.49516	0.0326943	novel_circ_008670	322.156	27.1774	-3.56728	0.00724479
gga-miR-490-3p	0.91005	12.043	3.7261	0.000905199	novel_circ_008670	322.156	27.1774	-3.56728	0.00724479
gga-miR-499-3p	2.28965	750.202	8.35601	4.73402e-29	novel_circ_008670	322.156	27.1774	-3.56728	0.00724479
gga-miR-6553-3p	8.88767	0.63145	-3.81507	2.49305e-06	novel_circ_008670	322.156	27.1774	-3.56728	0.00724479
gga-miR-6631-5p	0.589725	27.4018	5.53808	2.40811e-10	novel_circ_008670	322.156	27.1774	-3.56728	0.00724479
gga-miR-6660-3p	2.1168	0.2045	-3.37171	0.000997016	novel_circ_008670	322.156	27.1774	-3.56728	0.00724479
gga-miR-6701-3p	0.4202	0.01	-5.393	0.0234804	novel_circ_008670	322.156	27.1774	-3.56728	0.00724479
gga-let-7k-5p	439.269	1017.32	1.2116	0.00310363	novel_circ_008671	155.64	0.001	-17.2479	0.00550323
gga-miR-10585-5p	4.8577	1.09167	-2.15373	0.0109363	novel_circ_008671	155.64	0.001	-17.2479	0.00550323
gga-miR-122-5p	1.09675	3.4407	1.64947	0.0268991	novel_circ_008671	155.64	0.001	-17.2479	0.00550323
gga-miR-12281-3p	0.114675	0.6322	2.46283	0.0447798	novel_circ_008671	155.64	0.001	-17.2479	0.00550323
gga-miR-129-1-3p	2.56878	9.8002	1.93173	0.00184891	novel_circ_008671	155.64	0.001	-17.2479	0.00550323
gga-miR-129-5p	4.997	17.1925	1.78264	0.00147876	novel_circ_008671	155.64	0.001	-17.2479	0.00550323
gga-miR-138-1-3p	0.01	0.2332	4.5435	0.0315491	novel_circ_008671	155.64	0.001	-17.2479	0.00550323
gga-miR-153-3p	10.8158	24.5717	1.18385	0.0447502	novel_circ_008671	155.64	0.001	-17.2479	0.00550323
gga-miR-1663-3p	2.3284	9.32708	2.00209	0.00161581	novel_circ_008671	155.64	0.001	-17.2479	0.00550323
gga-miR-1668-3p	2.85095	0.7518	-1.92302	0.0408783	novel_circ_008671	155.64	0.001	-17.2479	0.00550323
gga-miR-1731-5p	3.82145	0.928475	-2.04119	0.0319046	novel_circ_008671	155.64	0.001	-17.2479	0.00550323
gga-miR-1744-3p	43.4401	16.8653	-1.36497	0.0483435	novel_circ_008671	155.64	0.001	-17.2479	0.00550323
gga-miR-1747-3p	0.375525	0.01	-5.23084	0.0362551	novel_circ_008671	155.64	0.001	-17.2479	0.00550323
gga-miR-1754-5p	0.9395	0.045525	-4.36716	0.00779747	novel_circ_008671	155.64	0.001	-17.2479	0.00550323
gga-miR-196-1-3p	0.656725	332.562	8.98412	1.76881e-30	novel_circ_008671	155.64	0.001	-17.2479	0.00550323
gga-miR-1b-3p	251.444	566.532	1.17192	0.00435322	novel_circ_008671	155.64	0.001	-17.2479	0.00550323
gga-miR-200a-3p	6.45747	23.6706	1.87406	0.0163837	novel_circ_008671	155.64	0.001	-17.2479	0.00550323
gga-miR-200b-3p	0.9089	4.97048	2.45119	0.0147751	novel_circ_008671	155.64	0.001	-17.2479	0.00550323
gga-miR-203a	1.88958	5.39515	1.5136	0.0163568	novel_circ_008671	155.64	0.001	-17.2479	0.00550323
gga-miR-205c-5p	1.35343	0.1903	-2.83027	0.0433589	novel_circ_008671	155.64	0.001	-17.2479	0.00550323
gga-miR-221-5p	293.7	132.346	-1.15003	0.0298042	novel_circ_008671	155.64	0.001	-17.2479	0.00550323
gga-miR-31-5p	0.2275	1.87305	3.04145	0.0289953	novel_circ_008671	155.64	0.001	-17.2479	0.00550323
gga-miR-34a-5p	10.367	3.6776	-1.49516	0.0326943	novel_circ_008671	155.64	0.001	-17.2479	0.00550323
gga-miR-490-3p	0.91005	12.043	3.7261	0.000905199	novel_circ_008671	155.64	0.001	-17.2479	0.00550323
gga-miR-499-3p	2.28965	750.202	8.35601	4.73402e-29	novel_circ_008671	155.64	0.001	-17.2479	0.00550323
gga-miR-6553-3p	8.88767	0.63145	-3.81507	2.49305e-06	novel_circ_008671	155.64	0.001	-17.2479	0.00550323
gga-miR-6631-5p	0.589725	27.4018	5.53808	2.40811e-10	novel_circ_008671	155.64	0.001	-17.2479	0.00550323
gga-miR-6660-3p	2.1168	0.2045	-3.37171	0.000997016	novel_circ_008671	155.64	0.001	-17.2479	0.00550323
gga-miR-6701-3p	0.4202	0.01	-5.393	0.0234804	novel_circ_008671	155.64	0.001	-17.2479	0.00550323
gga-let-7k-5p	439.269	1017.32	1.2116	0.00310363	novel_circ_008672	173.979	0.001	-17.4086	0.00348747
gga-miR-10585-5p	4.8577	1.09167	-2.15373	0.0109363	novel_circ_008672	173.979	0.001	-17.4086	0.00348747
gga-miR-122-5p	1.09675	3.4407	1.64947	0.0268991	novel_circ_008672	173.979	0.001	-17.4086	0.00348747
gga-miR-12281-3p	0.114675	0.6322	2.46283	0.0447798	novel_circ_008672	173.979	0.001	-17.4086	0.00348747
gga-miR-129-1-3p	2.56878	9.8002	1.93173	0.00184891	novel_circ_008672	173.979	0.001	-17.4086	0.00348747
gga-miR-129-5p	4.997	17.1925	1.78264	0.00147876	novel_circ_008672	173.979	0.001	-17.4086	0.00348747
gga-miR-138-1-3p	0.01	0.2332	4.5435	0.0315491	novel_circ_008672	173.979	0.001	-17.4086	0.00348747
gga-miR-153-3p	10.8158	24.5717	1.18385	0.0447502	novel_circ_008672	173.979	0.001	-17.4086	0.00348747
gga-miR-1663-3p	2.3284	9.32708	2.00209	0.00161581	novel_circ_008672	173.979	0.001	-17.4086	0.00348747
gga-miR-1668-3p	2.85095	0.7518	-1.92302	0.0408783	novel_circ_008672	173.979	0.001	-17.4086	0.00348747
gga-miR-1731-5p	3.82145	0.928475	-2.04119	0.0319046	novel_circ_008672	173.979	0.001	-17.4086	0.00348747
gga-miR-1744-3p	43.4401	16.8653	-1.36497	0.0483435	novel_circ_008672	173.979	0.001	-17.4086	0.00348747
gga-miR-1747-3p	0.375525	0.01	-5.23084	0.0362551	novel_circ_008672	173.979	0.001	-17.4086	0.00348747
gga-miR-1754-5p	0.9395	0.045525	-4.36716	0.00779747	novel_circ_008672	173.979	0.001	-17.4086	0.00348747
gga-miR-196-1-3p	0.656725	332.562	8.98412	1.76881e-30	novel_circ_008672	173.979	0.001	-17.4086	0.00348747
gga-miR-1b-3p	251.444	566.532	1.17192	0.00435322	novel_circ_008672	173.979	0.001	-17.4086	0.00348747
gga-miR-200a-3p	6.45747	23.6706	1.87406	0.0163837	novel_circ_008672	173.979	0.001	-17.4086	0.00348747
gga-miR-200b-3p	0.9089	4.97048	2.45119	0.0147751	novel_circ_008672	173.979	0.001	-17.4086	0.00348747
gga-miR-203a	1.88958	5.39515	1.5136	0.0163568	novel_circ_008672	173.979	0.001	-17.4086	0.00348747
gga-miR-205c-5p	1.35343	0.1903	-2.83027	0.0433589	novel_circ_008672	173.979	0.001	-17.4086	0.00348747
gga-miR-221-5p	293.7	132.346	-1.15003	0.0298042	novel_circ_008672	173.979	0.001	-17.4086	0.00348747
gga-miR-31-5p	0.2275	1.87305	3.04145	0.0289953	novel_circ_008672	173.979	0.001	-17.4086	0.00348747
gga-miR-34a-5p	10.367	3.6776	-1.49516	0.0326943	novel_circ_008672	173.979	0.001	-17.4086	0.00348747
gga-miR-490-3p	0.91005	12.043	3.7261	0.000905199	novel_circ_008672	173.979	0.001	-17.4086	0.00348747
gga-miR-499-3p	2.28965	750.202	8.35601	4.73402e-29	novel_circ_008672	173.979	0.001	-17.4086	0.00348747
gga-miR-499-5p	34.6428	9242.83	8.05963	2.6247e-26	novel_circ_008672	173.979	0.001	-17.4086	0.00348747
gga-miR-6553-3p	8.88767	0.63145	-3.81507	2.49305e-06	novel_circ_008672	173.979	0.001	-17.4086	0.00348747
gga-miR-6631-5p	0.589725	27.4018	5.53808	2.40811e-10	novel_circ_008672	173.979	0.001	-17.4086	0.00348747
gga-miR-6660-3p	2.1168	0.2045	-3.37171	0.000997016	novel_circ_008672	173.979	0.001	-17.4086	0.00348747
gga-miR-6701-3p	0.4202	0.01	-5.393	0.0234804	novel_circ_008672	173.979	0.001	-17.4086	0.00348747
gga-let-7k-5p	439.269	1017.32	1.2116	0.00310363	novel_circ_008673	104.199	0.001	-16.669	0.0442969
gga-miR-10585-5p	4.8577	1.09167	-2.15373	0.0109363	novel_circ_008673	104.199	0.001	-16.669	0.0442969
gga-miR-122-5p	1.09675	3.4407	1.64947	0.0268991	novel_circ_008673	104.199	0.001	-16.669	0.0442969
gga-miR-12281-3p	0.114675	0.6322	2.46283	0.0447798	novel_circ_008673	104.199	0.001	-16.669	0.0442969
gga-miR-129-1-3p	2.56878	9.8002	1.93173	0.00184891	novel_circ_008673	104.199	0.001	-16.669	0.0442969
gga-miR-129-5p	4.997	17.1925	1.78264	0.00147876	novel_circ_008673	104.199	0.001	-16.669	0.0442969
gga-miR-138-1-3p	0.01	0.2332	4.5435	0.0315491	novel_circ_008673	104.199	0.001	-16.669	0.0442969
gga-miR-153-3p	10.8158	24.5717	1.18385	0.0447502	novel_circ_008673	104.199	0.001	-16.669	0.0442969
gga-miR-1663-3p	2.3284	9.32708	2.00209	0.00161581	novel_circ_008673	104.199	0.001	-16.669	0.0442969
gga-miR-1668-3p	2.85095	0.7518	-1.92302	0.0408783	novel_circ_008673	104.199	0.001	-16.669	0.0442969
gga-miR-1731-5p	3.82145	0.928475	-2.04119	0.0319046	novel_circ_008673	104.199	0.001	-16.669	0.0442969
gga-miR-1744-3p	43.4401	16.8653	-1.36497	0.0483435	novel_circ_008673	104.199	0.001	-16.669	0.0442969
gga-miR-1747-3p	0.375525	0.01	-5.23084	0.0362551	novel_circ_008673	104.199	0.001	-16.669	0.0442969
gga-miR-1754-5p	0.9395	0.045525	-4.36716	0.00779747	novel_circ_008673	104.199	0.001	-16.669	0.0442969
gga-miR-196-1-3p	0.656725	332.562	8.98412	1.76881e-30	novel_circ_008673	104.199	0.001	-16.669	0.0442969
gga-miR-1b-3p	251.444	566.532	1.17192	0.00435322	novel_circ_008673	104.199	0.001	-16.669	0.0442969
gga-miR-200a-3p	6.45747	23.6706	1.87406	0.0163837	novel_circ_008673	104.199	0.001	-16.669	0.0442969
gga-miR-200b-3p	0.9089	4.97048	2.45119	0.0147751	novel_circ_008673	104.199	0.001	-16.669	0.0442969
gga-miR-203a	1.88958	5.39515	1.5136	0.0163568	novel_circ_008673	104.199	0.001	-16.669	0.0442969
gga-miR-205c-5p	1.35343	0.1903	-2.83027	0.0433589	novel_circ_008673	104.199	0.001	-16.669	0.0442969
gga-miR-221-5p	293.7	132.346	-1.15003	0.0298042	novel_circ_008673	104.199	0.001	-16.669	0.0442969
gga-miR-31-5p	0.2275	1.87305	3.04145	0.0289953	novel_circ_008673	104.199	0.001	-16.669	0.0442969
gga-miR-34a-5p	10.367	3.6776	-1.49516	0.0326943	novel_circ_008673	104.199	0.001	-16.669	0.0442969
gga-miR-490-3p	0.91005	12.043	3.7261	0.000905199	novel_circ_008673	104.199	0.001	-16.669	0.0442969
gga-miR-499-3p	2.28965	750.202	8.35601	4.73402e-29	novel_circ_008673	104.199	0.001	-16.669	0.0442969
gga-miR-6553-3p	8.88767	0.63145	-3.81507	2.49305e-06	novel_circ_008673	104.199	0.001	-16.669	0.0442969
gga-miR-6631-5p	0.589725	27.4018	5.53808	2.40811e-10	novel_circ_008673	104.199	0.001	-16.669	0.0442969
gga-miR-6660-3p	2.1168	0.2045	-3.37171	0.000997016	novel_circ_008673	104.199	0.001	-16.669	0.0442969
gga-miR-6701-3p	0.4202	0.01	-5.393	0.0234804	novel_circ_008673	104.199	0.001	-16.669	0.0442969
gga-let-7k-5p	439.269	1017.32	1.2116	0.00310363	novel_circ_008675	579.683	12.8376	-5.49681	9.4961e-05
gga-miR-10585-5p	4.8577	1.09167	-2.15373	0.0109363	novel_circ_008675	579.683	12.8376	-5.49681	9.4961e-05
gga-miR-122-5p	1.09675	3.4407	1.64947	0.0268991	novel_circ_008675	579.683	12.8376	-5.49681	9.4961e-05
gga-miR-12281-3p	0.114675	0.6322	2.46283	0.0447798	novel_circ_008675	579.683	12.8376	-5.49681	9.4961e-05
gga-miR-129-1-3p	2.56878	9.8002	1.93173	0.00184891	novel_circ_008675	579.683	12.8376	-5.49681	9.4961e-05
gga-miR-129-5p	4.997	17.1925	1.78264	0.00147876	novel_circ_008675	579.683	12.8376	-5.49681	9.4961e-05
gga-miR-138-1-3p	0.01	0.2332	4.5435	0.0315491	novel_circ_008675	579.683	12.8376	-5.49681	9.4961e-05
gga-miR-153-3p	10.8158	24.5717	1.18385	0.0447502	novel_circ_008675	579.683	12.8376	-5.49681	9.4961e-05
gga-miR-1663-3p	2.3284	9.32708	2.00209	0.00161581	novel_circ_008675	579.683	12.8376	-5.49681	9.4961e-05
gga-miR-1668-3p	2.85095	0.7518	-1.92302	0.0408783	novel_circ_008675	579.683	12.8376	-5.49681	9.4961e-05
gga-miR-1731-5p	3.82145	0.928475	-2.04119	0.0319046	novel_circ_008675	579.683	12.8376	-5.49681	9.4961e-05
gga-miR-1744-3p	43.4401	16.8653	-1.36497	0.0483435	novel_circ_008675	579.683	12.8376	-5.49681	9.4961e-05
gga-miR-1747-3p	0.375525	0.01	-5.23084	0.0362551	novel_circ_008675	579.683	12.8376	-5.49681	9.4961e-05
gga-miR-1754-5p	0.9395	0.045525	-4.36716	0.00779747	novel_circ_008675	579.683	12.8376	-5.49681	9.4961e-05
gga-miR-196-1-3p	0.656725	332.562	8.98412	1.76881e-30	novel_circ_008675	579.683	12.8376	-5.49681	9.4961e-05
gga-miR-1b-3p	251.444	566.532	1.17192	0.00435322	novel_circ_008675	579.683	12.8376	-5.49681	9.4961e-05
gga-miR-200a-3p	6.45747	23.6706	1.87406	0.0163837	novel_circ_008675	579.683	12.8376	-5.49681	9.4961e-05
gga-miR-200b-3p	0.9089	4.97048	2.45119	0.0147751	novel_circ_008675	579.683	12.8376	-5.49681	9.4961e-05
gga-miR-203a	1.88958	5.39515	1.5136	0.0163568	novel_circ_008675	579.683	12.8376	-5.49681	9.4961e-05
gga-miR-205c-5p	1.35343	0.1903	-2.83027	0.0433589	novel_circ_008675	579.683	12.8376	-5.49681	9.4961e-05
gga-miR-221-5p	293.7	132.346	-1.15003	0.0298042	novel_circ_008675	579.683	12.8376	-5.49681	9.4961e-05
gga-miR-31-5p	0.2275	1.87305	3.04145	0.0289953	novel_circ_008675	579.683	12.8376	-5.49681	9.4961e-05
gga-miR-34a-5p	10.367	3.6776	-1.49516	0.0326943	novel_circ_008675	579.683	12.8376	-5.49681	9.4961e-05
gga-miR-490-3p	0.91005	12.043	3.7261	0.000905199	novel_circ_008675	579.683	12.8376	-5.49681	9.4961e-05
gga-miR-499-3p	2.28965	750.202	8.35601	4.73402e-29	novel_circ_008675	579.683	12.8376	-5.49681	9.4961e-05
gga-miR-6553-3p	8.88767	0.63145	-3.81507	2.49305e-06	novel_circ_008675	579.683	12.8376	-5.49681	9.4961e-05
gga-miR-6631-5p	0.589725	27.4018	5.53808	2.40811e-10	novel_circ_008675	579.683	12.8376	-5.49681	9.4961e-05
gga-miR-6660-3p	2.1168	0.2045	-3.37171	0.000997016	novel_circ_008675	579.683	12.8376	-5.49681	9.4961e-05
gga-miR-6701-3p	0.4202	0.01	-5.393	0.0234804	novel_circ_008675	579.683	12.8376	-5.49681	9.4961e-05
gga-let-7k-5p	439.269	1017.32	1.2116	0.00310363	novel_circ_008676	715.755	14.3398	-5.64137	2.23637e-05
gga-miR-10585-5p	4.8577	1.09167	-2.15373	0.0109363	novel_circ_008676	715.755	14.3398	-5.64137	2.23637e-05
gga-miR-122-5p	1.09675	3.4407	1.64947	0.0268991	novel_circ_008676	715.755	14.3398	-5.64137	2.23637e-05
gga-miR-12281-3p	0.114675	0.6322	2.46283	0.0447798	novel_circ_008676	715.755	14.3398	-5.64137	2.23637e-05
gga-miR-129-1-3p	2.56878	9.8002	1.93173	0.00184891	novel_circ_008676	715.755	14.3398	-5.64137	2.23637e-05
gga-miR-129-5p	4.997	17.1925	1.78264	0.00147876	novel_circ_008676	715.755	14.3398	-5.64137	2.23637e-05
gga-miR-138-1-3p	0.01	0.2332	4.5435	0.0315491	novel_circ_008676	715.755	14.3398	-5.64137	2.23637e-05
gga-miR-153-3p	10.8158	24.5717	1.18385	0.0447502	novel_circ_008676	715.755	14.3398	-5.64137	2.23637e-05
gga-miR-1663-3p	2.3284	9.32708	2.00209	0.00161581	novel_circ_008676	715.755	14.3398	-5.64137	2.23637e-05
gga-miR-1668-3p	2.85095	0.7518	-1.92302	0.0408783	novel_circ_008676	715.755	14.3398	-5.64137	2.23637e-05
gga-miR-1731-5p	3.82145	0.928475	-2.04119	0.0319046	novel_circ_008676	715.755	14.3398	-5.64137	2.23637e-05
gga-miR-1744-3p	43.4401	16.8653	-1.36497	0.0483435	novel_circ_008676	715.755	14.3398	-5.64137	2.23637e-05
gga-miR-1747-3p	0.375525	0.01	-5.23084	0.0362551	novel_circ_008676	715.755	14.3398	-5.64137	2.23637e-05
gga-miR-1754-5p	0.9395	0.045525	-4.36716	0.00779747	novel_circ_008676	715.755	14.3398	-5.64137	2.23637e-05
gga-miR-196-1-3p	0.656725	332.562	8.98412	1.76881e-30	novel_circ_008676	715.755	14.3398	-5.64137	2.23637e-05
gga-miR-1b-3p	251.444	566.532	1.17192	0.00435322	novel_circ_008676	715.755	14.3398	-5.64137	2.23637e-05
gga-miR-200a-3p	6.45747	23.6706	1.87406	0.0163837	novel_circ_008676	715.755	14.3398	-5.64137	2.23637e-05
gga-miR-200b-3p	0.9089	4.97048	2.45119	0.0147751	novel_circ_008676	715.755	14.3398	-5.64137	2.23637e-05
gga-miR-203a	1.88958	5.39515	1.5136	0.0163568	novel_circ_008676	715.755	14.3398	-5.64137	2.23637e-05
gga-miR-205c-5p	1.35343	0.1903	-2.83027	0.0433589	novel_circ_008676	715.755	14.3398	-5.64137	2.23637e-05
gga-miR-221-5p	293.7	132.346	-1.15003	0.0298042	novel_circ_008676	715.755	14.3398	-5.64137	2.23637e-05
gga-miR-31-5p	0.2275	1.87305	3.04145	0.0289953	novel_circ_008676	715.755	14.3398	-5.64137	2.23637e-05
gga-miR-34a-5p	10.367	3.6776	-1.49516	0.0326943	novel_circ_008676	715.755	14.3398	-5.64137	2.23637e-05
gga-miR-490-3p	0.91005	12.043	3.7261	0.000905199	novel_circ_008676	715.755	14.3398	-5.64137	2.23637e-05
gga-miR-499-3p	2.28965	750.202	8.35601	4.73402e-29	novel_circ_008676	715.755	14.3398	-5.64137	2.23637e-05
gga-miR-499-5p	34.6428	9242.83	8.05963	2.6247e-26	novel_circ_008676	715.755	14.3398	-5.64137	2.23637e-05
gga-miR-6553-3p	8.88767	0.63145	-3.81507	2.49305e-06	novel_circ_008676	715.755	14.3398	-5.64137	2.23637e-05
gga-miR-6631-5p	0.589725	27.4018	5.53808	2.40811e-10	novel_circ_008676	715.755	14.3398	-5.64137	2.23637e-05
gga-miR-6660-3p	2.1168	0.2045	-3.37171	0.000997016	novel_circ_008676	715.755	14.3398	-5.64137	2.23637e-05
gga-miR-6701-3p	0.4202	0.01	-5.393	0.0234804	novel_circ_008676	715.755	14.3398	-5.64137	2.23637e-05
gga-let-7k-5p	439.269	1017.32	1.2116	0.00310363	novel_circ_008679	104.199	0.001	-16.669	0.0442622
gga-miR-10585-5p	4.8577	1.09167	-2.15373	0.0109363	novel_circ_008679	104.199	0.001	-16.669	0.0442622
gga-miR-122-5p	1.09675	3.4407	1.64947	0.0268991	novel_circ_008679	104.199	0.001	-16.669	0.0442622
gga-miR-12281-3p	0.114675	0.6322	2.46283	0.0447798	novel_circ_008679	104.199	0.001	-16.669	0.0442622
gga-miR-129-1-3p	2.56878	9.8002	1.93173	0.00184891	novel_circ_008679	104.199	0.001	-16.669	0.0442622
gga-miR-129-5p	4.997	17.1925	1.78264	0.00147876	novel_circ_008679	104.199	0.001	-16.669	0.0442622
gga-miR-138-1-3p	0.01	0.2332	4.5435	0.0315491	novel_circ_008679	104.199	0.001	-16.669	0.0442622
gga-miR-153-3p	10.8158	24.5717	1.18385	0.0447502	novel_circ_008679	104.199	0.001	-16.669	0.0442622
gga-miR-1663-3p	2.3284	9.32708	2.00209	0.00161581	novel_circ_008679	104.199	0.001	-16.669	0.0442622
gga-miR-1668-3p	2.85095	0.7518	-1.92302	0.0408783	novel_circ_008679	104.199	0.001	-16.669	0.0442622
gga-miR-1731-5p	3.82145	0.928475	-2.04119	0.0319046	novel_circ_008679	104.199	0.001	-16.669	0.0442622
gga-miR-1744-3p	43.4401	16.8653	-1.36497	0.0483435	novel_circ_008679	104.199	0.001	-16.669	0.0442622
gga-miR-1747-3p	0.375525	0.01	-5.23084	0.0362551	novel_circ_008679	104.199	0.001	-16.669	0.0442622
gga-miR-1754-5p	0.9395	0.045525	-4.36716	0.00779747	novel_circ_008679	104.199	0.001	-16.669	0.0442622
gga-miR-196-1-3p	0.656725	332.562	8.98412	1.76881e-30	novel_circ_008679	104.199	0.001	-16.669	0.0442622
gga-miR-1b-3p	251.444	566.532	1.17192	0.00435322	novel_circ_008679	104.199	0.001	-16.669	0.0442622
gga-miR-200a-3p	6.45747	23.6706	1.87406	0.0163837	novel_circ_008679	104.199	0.001	-16.669	0.0442622
gga-miR-200b-3p	0.9089	4.97048	2.45119	0.0147751	novel_circ_008679	104.199	0.001	-16.669	0.0442622
gga-miR-203a	1.88958	5.39515	1.5136	0.0163568	novel_circ_008679	104.199	0.001	-16.669	0.0442622
gga-miR-205c-5p	1.35343	0.1903	-2.83027	0.0433589	novel_circ_008679	104.199	0.001	-16.669	0.0442622
gga-miR-221-5p	293.7	132.346	-1.15003	0.0298042	novel_circ_008679	104.199	0.001	-16.669	0.0442622
gga-miR-31-5p	0.2275	1.87305	3.04145	0.0289953	novel_circ_008679	104.199	0.001	-16.669	0.0442622
gga-miR-34a-5p	10.367	3.6776	-1.49516	0.0326943	novel_circ_008679	104.199	0.001	-16.669	0.0442622
gga-miR-490-3p	0.91005	12.043	3.7261	0.000905199	novel_circ_008679	104.199	0.001	-16.669	0.0442622
gga-miR-499-3p	2.28965	750.202	8.35601	4.73402e-29	novel_circ_008679	104.199	0.001	-16.669	0.0442622
gga-miR-6553-3p	8.88767	0.63145	-3.81507	2.49305e-06	novel_circ_008679	104.199	0.001	-16.669	0.0442622
gga-miR-6631-5p	0.589725	27.4018	5.53808	2.40811e-10	novel_circ_008679	104.199	0.001	-16.669	0.0442622
gga-miR-6660-3p	2.1168	0.2045	-3.37171	0.000997016	novel_circ_008679	104.199	0.001	-16.669	0.0442622
gga-miR-6701-3p	0.4202	0.01	-5.393	0.0234804	novel_circ_008679	104.199	0.001	-16.669	0.0442622
gga-let-7k-5p	439.269	1017.32	1.2116	0.00310363	novel_circ_008680	160.815	0.001	-17.295	0.00929154
gga-miR-10585-5p	4.8577	1.09167	-2.15373	0.0109363	novel_circ_008680	160.815	0.001	-17.295	0.00929154
gga-miR-122-5p	1.09675	3.4407	1.64947	0.0268991	novel_circ_008680	160.815	0.001	-17.295	0.00929154
gga-miR-12281-3p	0.114675	0.6322	2.46283	0.0447798	novel_circ_008680	160.815	0.001	-17.295	0.00929154
gga-miR-129-1-3p	2.56878	9.8002	1.93173	0.00184891	novel_circ_008680	160.815	0.001	-17.295	0.00929154
gga-miR-129-5p	4.997	17.1925	1.78264	0.00147876	novel_circ_008680	160.815	0.001	-17.295	0.00929154
gga-miR-138-1-3p	0.01	0.2332	4.5435	0.0315491	novel_circ_008680	160.815	0.001	-17.295	0.00929154
gga-miR-153-3p	10.8158	24.5717	1.18385	0.0447502	novel_circ_008680	160.815	0.001	-17.295	0.00929154
gga-miR-1663-3p	2.3284	9.32708	2.00209	0.00161581	novel_circ_008680	160.815	0.001	-17.295	0.00929154
gga-miR-1668-3p	2.85095	0.7518	-1.92302	0.0408783	novel_circ_008680	160.815	0.001	-17.295	0.00929154
gga-miR-1731-5p	3.82145	0.928475	-2.04119	0.0319046	novel_circ_008680	160.815	0.001	-17.295	0.00929154
gga-miR-1744-3p	43.4401	16.8653	-1.36497	0.0483435	novel_circ_008680	160.815	0.001	-17.295	0.00929154
gga-miR-1747-3p	0.375525	0.01	-5.23084	0.0362551	novel_circ_008680	160.815	0.001	-17.295	0.00929154
gga-miR-1754-5p	0.9395	0.045525	-4.36716	0.00779747	novel_circ_008680	160.815	0.001	-17.295	0.00929154
gga-miR-196-1-3p	0.656725	332.562	8.98412	1.76881e-30	novel_circ_008680	160.815	0.001	-17.295	0.00929154
gga-miR-1b-3p	251.444	566.532	1.17192	0.00435322	novel_circ_008680	160.815	0.001	-17.295	0.00929154
gga-miR-200a-3p	6.45747	23.6706	1.87406	0.0163837	novel_circ_008680	160.815	0.001	-17.295	0.00929154
gga-miR-200b-3p	0.9089	4.97048	2.45119	0.0147751	novel_circ_008680	160.815	0.001	-17.295	0.00929154
gga-miR-203a	1.88958	5.39515	1.5136	0.0163568	novel_circ_008680	160.815	0.001	-17.295	0.00929154
gga-miR-205c-5p	1.35343	0.1903	-2.83027	0.0433589	novel_circ_008680	160.815	0.001	-17.295	0.00929154
gga-miR-221-5p	293.7	132.346	-1.15003	0.0298042	novel_circ_008680	160.815	0.001	-17.295	0.00929154
gga-miR-31-5p	0.2275	1.87305	3.04145	0.0289953	novel_circ_008680	160.815	0.001	-17.295	0.00929154
gga-miR-34a-5p	10.367	3.6776	-1.49516	0.0326943	novel_circ_008680	160.815	0.001	-17.295	0.00929154
gga-miR-490-3p	0.91005	12.043	3.7261	0.000905199	novel_circ_008680	160.815	0.001	-17.295	0.00929154
gga-miR-499-3p	2.28965	750.202	8.35601	4.73402e-29	novel_circ_008680	160.815	0.001	-17.295	0.00929154
gga-miR-499-5p	34.6428	9242.83	8.05963	2.6247e-26	novel_circ_008680	160.815	0.001	-17.295	0.00929154
gga-miR-6553-3p	8.88767	0.63145	-3.81507	2.49305e-06	novel_circ_008680	160.815	0.001	-17.295	0.00929154
gga-miR-6631-5p	0.589725	27.4018	5.53808	2.40811e-10	novel_circ_008680	160.815	0.001	-17.295	0.00929154
gga-miR-6660-3p	2.1168	0.2045	-3.37171	0.000997016	novel_circ_008680	160.815	0.001	-17.295	0.00929154
gga-miR-6701-3p	0.4202	0.01	-5.393	0.0234804	novel_circ_008680	160.815	0.001	-17.295	0.00929154
gga-let-7k-5p	439.269	1017.32	1.2116	0.00310363	novel_circ_008681	195.235	7922.42	5.34266	3.56032e-11
gga-miR-10585-5p	4.8577	1.09167	-2.15373	0.0109363	novel_circ_008681	195.235	7922.42	5.34266	3.56032e-11
gga-miR-122-5p	1.09675	3.4407	1.64947	0.0268991	novel_circ_008681	195.235	7922.42	5.34266	3.56032e-11
gga-miR-12281-3p	0.114675	0.6322	2.46283	0.0447798	novel_circ_008681	195.235	7922.42	5.34266	3.56032e-11
gga-miR-129-1-3p	2.56878	9.8002	1.93173	0.00184891	novel_circ_008681	195.235	7922.42	5.34266	3.56032e-11
gga-miR-129-5p	4.997	17.1925	1.78264	0.00147876	novel_circ_008681	195.235	7922.42	5.34266	3.56032e-11
gga-miR-138-1-3p	0.01	0.2332	4.5435	0.0315491	novel_circ_008681	195.235	7922.42	5.34266	3.56032e-11
gga-miR-153-3p	10.8158	24.5717	1.18385	0.0447502	novel_circ_008681	195.235	7922.42	5.34266	3.56032e-11
gga-miR-1557	1.58858	0.01	-7.31159	4.02646e-05	novel_circ_008681	195.235	7922.42	5.34266	3.56032e-11
gga-miR-1663-3p	2.3284	9.32708	2.00209	0.00161581	novel_circ_008681	195.235	7922.42	5.34266	3.56032e-11
gga-miR-1668-3p	2.85095	0.7518	-1.92302	0.0408783	novel_circ_008681	195.235	7922.42	5.34266	3.56032e-11
gga-miR-1731-5p	3.82145	0.928475	-2.04119	0.0319046	novel_circ_008681	195.235	7922.42	5.34266	3.56032e-11
gga-miR-1744-3p	43.4401	16.8653	-1.36497	0.0483435	novel_circ_008681	195.235	7922.42	5.34266	3.56032e-11
gga-miR-1747-3p	0.375525	0.01	-5.23084	0.0362551	novel_circ_008681	195.235	7922.42	5.34266	3.56032e-11
gga-miR-190a-3p	106.11	47.2433	-1.16737	0.0483321	novel_circ_008681	195.235	7922.42	5.34266	3.56032e-11
gga-miR-193a-3p	65.8742	17.8879	-1.88073	0.00386441	novel_circ_008681	195.235	7922.42	5.34266	3.56032e-11
gga-miR-196-1-3p	0.656725	332.562	8.98412	1.76881e-30	novel_circ_008681	195.235	7922.42	5.34266	3.56032e-11
gga-miR-196-5p	35.1242	1239.47	5.14112	2.41112e-25	novel_circ_008681	195.235	7922.42	5.34266	3.56032e-11
gga-miR-1b-3p	251.444	566.532	1.17192	0.00435322	novel_circ_008681	195.235	7922.42	5.34266	3.56032e-11
gga-miR-200a-3p	6.45747	23.6706	1.87406	0.0163837	novel_circ_008681	195.235	7922.42	5.34266	3.56032e-11
gga-miR-200b-3p	0.9089	4.97048	2.45119	0.0147751	novel_circ_008681	195.235	7922.42	5.34266	3.56032e-11
gga-miR-203a	1.88958	5.39515	1.5136	0.0163568	novel_circ_008681	195.235	7922.42	5.34266	3.56032e-11
gga-miR-205c-5p	1.35343	0.1903	-2.83027	0.0433589	novel_circ_008681	195.235	7922.42	5.34266	3.56032e-11
gga-miR-221-5p	293.7	132.346	-1.15003	0.0298042	novel_circ_008681	195.235	7922.42	5.34266	3.56032e-11
gga-miR-31-5p	0.2275	1.87305	3.04145	0.0289953	novel_circ_008681	195.235	7922.42	5.34266	3.56032e-11
gga-miR-34a-5p	10.367	3.6776	-1.49516	0.0326943	novel_circ_008681	195.235	7922.42	5.34266	3.56032e-11
gga-miR-490-3p	0.91005	12.043	3.7261	0.000905199	novel_circ_008681	195.235	7922.42	5.34266	3.56032e-11
gga-miR-499-3p	2.28965	750.202	8.35601	4.73402e-29	novel_circ_008681	195.235	7922.42	5.34266	3.56032e-11
gga-miR-499-5p	34.6428	9242.83	8.05963	2.6247e-26	novel_circ_008681	195.235	7922.42	5.34266	3.56032e-11
gga-miR-6553-3p	8.88767	0.63145	-3.81507	2.49305e-06	novel_circ_008681	195.235	7922.42	5.34266	3.56032e-11
gga-miR-6631-5p	0.589725	27.4018	5.53808	2.40811e-10	novel_circ_008681	195.235	7922.42	5.34266	3.56032e-11
gga-miR-6660-3p	2.1168	0.2045	-3.37171	0.000997016	novel_circ_008681	195.235	7922.42	5.34266	3.56032e-11
gga-miR-6701-3p	0.4202	0.01	-5.393	0.0234804	novel_circ_008681	195.235	7922.42	5.34266	3.56032e-11
gga-miR-12281-3p	0.114675	0.6322	2.46283	0.0447798	novel_circ_008685	0.001	216.377	17.7232	0.0123894
gga-miR-129-1-3p	2.56878	9.8002	1.93173	0.00184891	novel_circ_008685	0.001	216.377	17.7232	0.0123894
gga-miR-129-5p	4.997	17.1925	1.78264	0.00147876	novel_circ_008685	0.001	216.377	17.7232	0.0123894
gga-miR-138-1-3p	0.01	0.2332	4.5435	0.0315491	novel_circ_008685	0.001	216.377	17.7232	0.0123894
gga-miR-153-3p	10.8158	24.5717	1.18385	0.0447502	novel_circ_008685	0.001	216.377	17.7232	0.0123894
gga-miR-1663-3p	2.3284	9.32708	2.00209	0.00161581	novel_circ_008685	0.001	216.377	17.7232	0.0123894
gga-miR-1668-3p	2.85095	0.7518	-1.92302	0.0408783	novel_circ_008685	0.001	216.377	17.7232	0.0123894
gga-miR-1731-5p	3.82145	0.928475	-2.04119	0.0319046	novel_circ_008685	0.001	216.377	17.7232	0.0123894
gga-miR-1744-3p	43.4401	16.8653	-1.36497	0.0483435	novel_circ_008685	0.001	216.377	17.7232	0.0123894
gga-miR-1754-5p	0.9395	0.045525	-4.36716	0.00779747	novel_circ_008685	0.001	216.377	17.7232	0.0123894
gga-miR-196-1-3p	0.656725	332.562	8.98412	1.76881e-30	novel_circ_008685	0.001	216.377	17.7232	0.0123894
gga-miR-1b-3p	251.444	566.532	1.17192	0.00435322	novel_circ_008685	0.001	216.377	17.7232	0.0123894
gga-miR-200a-3p	6.45747	23.6706	1.87406	0.0163837	novel_circ_008685	0.001	216.377	17.7232	0.0123894
gga-miR-200b-3p	0.9089	4.97048	2.45119	0.0147751	novel_circ_008685	0.001	216.377	17.7232	0.0123894
gga-miR-205c-5p	1.35343	0.1903	-2.83027	0.0433589	novel_circ_008685	0.001	216.377	17.7232	0.0123894
gga-miR-221-5p	293.7	132.346	-1.15003	0.0298042	novel_circ_008685	0.001	216.377	17.7232	0.0123894
gga-miR-31-5p	0.2275	1.87305	3.04145	0.0289953	novel_circ_008685	0.001	216.377	17.7232	0.0123894
gga-miR-34a-5p	10.367	3.6776	-1.49516	0.0326943	novel_circ_008685	0.001	216.377	17.7232	0.0123894
gga-miR-490-3p	0.91005	12.043	3.7261	0.000905199	novel_circ_008685	0.001	216.377	17.7232	0.0123894
gga-miR-499-3p	2.28965	750.202	8.35601	4.73402e-29	novel_circ_008685	0.001	216.377	17.7232	0.0123894
gga-miR-499-5p	34.6428	9242.83	8.05963	2.6247e-26	novel_circ_008685	0.001	216.377	17.7232	0.0123894
gga-miR-6553-3p	8.88767	0.63145	-3.81507	2.49305e-06	novel_circ_008685	0.001	216.377	17.7232	0.0123894
gga-miR-6631-5p	0.589725	27.4018	5.53808	2.40811e-10	novel_circ_008685	0.001	216.377	17.7232	0.0123894
gga-miR-6660-3p	2.1168	0.2045	-3.37171	0.000997016	novel_circ_008685	0.001	216.377	17.7232	0.0123894
gga-miR-6701-3p	0.4202	0.01	-5.393	0.0234804	novel_circ_008685	0.001	216.377	17.7232	0.0123894
gga-miR-12281-3p	0.114675	0.6322	2.46283	0.0447798	novel_circ_008686	0.001	2154.43	21.0389	9.08603e-09
gga-miR-129-1-3p	2.56878	9.8002	1.93173	0.00184891	novel_circ_008686	0.001	2154.43	21.0389	9.08603e-09
gga-miR-129-5p	4.997	17.1925	1.78264	0.00147876	novel_circ_008686	0.001	2154.43	21.0389	9.08603e-09
gga-miR-138-1-3p	0.01	0.2332	4.5435	0.0315491	novel_circ_008686	0.001	2154.43	21.0389	9.08603e-09
gga-miR-153-3p	10.8158	24.5717	1.18385	0.0447502	novel_circ_008686	0.001	2154.43	21.0389	9.08603e-09
gga-miR-1663-3p	2.3284	9.32708	2.00209	0.00161581	novel_circ_008686	0.001	2154.43	21.0389	9.08603e-09
gga-miR-1668-3p	2.85095	0.7518	-1.92302	0.0408783	novel_circ_008686	0.001	2154.43	21.0389	9.08603e-09
gga-miR-1731-5p	3.82145	0.928475	-2.04119	0.0319046	novel_circ_008686	0.001	2154.43	21.0389	9.08603e-09
gga-miR-1744-3p	43.4401	16.8653	-1.36497	0.0483435	novel_circ_008686	0.001	2154.43	21.0389	9.08603e-09
gga-miR-1754-5p	0.9395	0.045525	-4.36716	0.00779747	novel_circ_008686	0.001	2154.43	21.0389	9.08603e-09
gga-miR-196-1-3p	0.656725	332.562	8.98412	1.76881e-30	novel_circ_008686	0.001	2154.43	21.0389	9.08603e-09
gga-miR-1b-3p	251.444	566.532	1.17192	0.00435322	novel_circ_008686	0.001	2154.43	21.0389	9.08603e-09
gga-miR-200a-3p	6.45747	23.6706	1.87406	0.0163837	novel_circ_008686	0.001	2154.43	21.0389	9.08603e-09
gga-miR-200b-3p	0.9089	4.97048	2.45119	0.0147751	novel_circ_008686	0.001	2154.43	21.0389	9.08603e-09
gga-miR-205c-5p	1.35343	0.1903	-2.83027	0.0433589	novel_circ_008686	0.001	2154.43	21.0389	9.08603e-09
gga-miR-221-5p	293.7	132.346	-1.15003	0.0298042	novel_circ_008686	0.001	2154.43	21.0389	9.08603e-09
gga-miR-31-5p	0.2275	1.87305	3.04145	0.0289953	novel_circ_008686	0.001	2154.43	21.0389	9.08603e-09
gga-miR-34a-5p	10.367	3.6776	-1.49516	0.0326943	novel_circ_008686	0.001	2154.43	21.0389	9.08603e-09
gga-miR-490-3p	0.91005	12.043	3.7261	0.000905199	novel_circ_008686	0.001	2154.43	21.0389	9.08603e-09
gga-miR-499-3p	2.28965	750.202	8.35601	4.73402e-29	novel_circ_008686	0.001	2154.43	21.0389	9.08603e-09
gga-miR-499-5p	34.6428	9242.83	8.05963	2.6247e-26	novel_circ_008686	0.001	2154.43	21.0389	9.08603e-09
gga-miR-6553-3p	8.88767	0.63145	-3.81507	2.49305e-06	novel_circ_008686	0.001	2154.43	21.0389	9.08603e-09
gga-miR-6631-5p	0.589725	27.4018	5.53808	2.40811e-10	novel_circ_008686	0.001	2154.43	21.0389	9.08603e-09
gga-miR-6660-3p	2.1168	0.2045	-3.37171	0.000997016	novel_circ_008686	0.001	2154.43	21.0389	9.08603e-09
gga-miR-6701-3p	0.4202	0.01	-5.393	0.0234804	novel_circ_008686	0.001	2154.43	21.0389	9.08603e-09
gga-miR-122-5p	1.09675	3.4407	1.64947	0.0268991	novel_circ_008687	176.917	16700.7	6.56069	2.65597e-06
gga-miR-12281-3p	0.114675	0.6322	2.46283	0.0447798	novel_circ_008687	176.917	16700.7	6.56069	2.65597e-06
gga-miR-129-1-3p	2.56878	9.8002	1.93173	0.00184891	novel_circ_008687	176.917	16700.7	6.56069	2.65597e-06
gga-miR-129-5p	4.997	17.1925	1.78264	0.00147876	novel_circ_008687	176.917	16700.7	6.56069	2.65597e-06
gga-miR-138-1-3p	0.01	0.2332	4.5435	0.0315491	novel_circ_008687	176.917	16700.7	6.56069	2.65597e-06
gga-miR-153-3p	10.8158	24.5717	1.18385	0.0447502	novel_circ_008687	176.917	16700.7	6.56069	2.65597e-06
gga-miR-1663-3p	2.3284	9.32708	2.00209	0.00161581	novel_circ_008687	176.917	16700.7	6.56069	2.65597e-06
gga-miR-1668-3p	2.85095	0.7518	-1.92302	0.0408783	novel_circ_008687	176.917	16700.7	6.56069	2.65597e-06
gga-miR-1731-5p	3.82145	0.928475	-2.04119	0.0319046	novel_circ_008687	176.917	16700.7	6.56069	2.65597e-06
gga-miR-1744-3p	43.4401	16.8653	-1.36497	0.0483435	novel_circ_008687	176.917	16700.7	6.56069	2.65597e-06
gga-miR-1754-5p	0.9395	0.045525	-4.36716	0.00779747	novel_circ_008687	176.917	16700.7	6.56069	2.65597e-06
gga-miR-196-1-3p	0.656725	332.562	8.98412	1.76881e-30	novel_circ_008687	176.917	16700.7	6.56069	2.65597e-06
gga-miR-1b-3p	251.444	566.532	1.17192	0.00435322	novel_circ_008687	176.917	16700.7	6.56069	2.65597e-06
gga-miR-200a-3p	6.45747	23.6706	1.87406	0.0163837	novel_circ_008687	176.917	16700.7	6.56069	2.65597e-06
gga-miR-200b-3p	0.9089	4.97048	2.45119	0.0147751	novel_circ_008687	176.917	16700.7	6.56069	2.65597e-06
gga-miR-205c-5p	1.35343	0.1903	-2.83027	0.0433589	novel_circ_008687	176.917	16700.7	6.56069	2.65597e-06
gga-miR-221-5p	293.7	132.346	-1.15003	0.0298042	novel_circ_008687	176.917	16700.7	6.56069	2.65597e-06
gga-miR-31-5p	0.2275	1.87305	3.04145	0.0289953	novel_circ_008687	176.917	16700.7	6.56069	2.65597e-06
gga-miR-34a-5p	10.367	3.6776	-1.49516	0.0326943	novel_circ_008687	176.917	16700.7	6.56069	2.65597e-06
gga-miR-490-3p	0.91005	12.043	3.7261	0.000905199	novel_circ_008687	176.917	16700.7	6.56069	2.65597e-06
gga-miR-499-3p	2.28965	750.202	8.35601	4.73402e-29	novel_circ_008687	176.917	16700.7	6.56069	2.65597e-06
gga-miR-499-5p	34.6428	9242.83	8.05963	2.6247e-26	novel_circ_008687	176.917	16700.7	6.56069	2.65597e-06
gga-miR-6553-3p	8.88767	0.63145	-3.81507	2.49305e-06	novel_circ_008687	176.917	16700.7	6.56069	2.65597e-06
gga-miR-6631-5p	0.589725	27.4018	5.53808	2.40811e-10	novel_circ_008687	176.917	16700.7	6.56069	2.65597e-06
gga-miR-6660-3p	2.1168	0.2045	-3.37171	0.000997016	novel_circ_008687	176.917	16700.7	6.56069	2.65597e-06
gga-let-7k-5p	439.269	1017.32	1.2116	0.00310363	novel_circ_008688	97.5961	70532.1	9.49724	6.86919e-19
gga-miR-10585-5p	4.8577	1.09167	-2.15373	0.0109363	novel_circ_008688	97.5961	70532.1	9.49724	6.86919e-19
gga-miR-122-5p	1.09675	3.4407	1.64947	0.0268991	novel_circ_008688	97.5961	70532.1	9.49724	6.86919e-19
gga-miR-12281-3p	0.114675	0.6322	2.46283	0.0447798	novel_circ_008688	97.5961	70532.1	9.49724	6.86919e-19
gga-miR-129-1-3p	2.56878	9.8002	1.93173	0.00184891	novel_circ_008688	97.5961	70532.1	9.49724	6.86919e-19
gga-miR-129-5p	4.997	17.1925	1.78264	0.00147876	novel_circ_008688	97.5961	70532.1	9.49724	6.86919e-19
gga-miR-138-1-3p	0.01	0.2332	4.5435	0.0315491	novel_circ_008688	97.5961	70532.1	9.49724	6.86919e-19
gga-miR-153-3p	10.8158	24.5717	1.18385	0.0447502	novel_circ_008688	97.5961	70532.1	9.49724	6.86919e-19
gga-miR-1663-3p	2.3284	9.32708	2.00209	0.00161581	novel_circ_008688	97.5961	70532.1	9.49724	6.86919e-19
gga-miR-1668-3p	2.85095	0.7518	-1.92302	0.0408783	novel_circ_008688	97.5961	70532.1	9.49724	6.86919e-19
gga-miR-1744-3p	43.4401	16.8653	-1.36497	0.0483435	novel_circ_008688	97.5961	70532.1	9.49724	6.86919e-19
gga-miR-190a-3p	106.11	47.2433	-1.16737	0.0483321	novel_circ_008688	97.5961	70532.1	9.49724	6.86919e-19
gga-miR-193a-3p	65.8742	17.8879	-1.88073	0.00386441	novel_circ_008688	97.5961	70532.1	9.49724	6.86919e-19
gga-miR-196-1-3p	0.656725	332.562	8.98412	1.76881e-30	novel_circ_008688	97.5961	70532.1	9.49724	6.86919e-19
gga-miR-196-5p	35.1242	1239.47	5.14112	2.41112e-25	novel_circ_008688	97.5961	70532.1	9.49724	6.86919e-19
gga-miR-1b-3p	251.444	566.532	1.17192	0.00435322	novel_circ_008688	97.5961	70532.1	9.49724	6.86919e-19
gga-miR-200a-3p	6.45747	23.6706	1.87406	0.0163837	novel_circ_008688	97.5961	70532.1	9.49724	6.86919e-19
gga-miR-200b-3p	0.9089	4.97048	2.45119	0.0147751	novel_circ_008688	97.5961	70532.1	9.49724	6.86919e-19
gga-miR-203a	1.88958	5.39515	1.5136	0.0163568	novel_circ_008688	97.5961	70532.1	9.49724	6.86919e-19
gga-miR-205c-5p	1.35343	0.1903	-2.83027	0.0433589	novel_circ_008688	97.5961	70532.1	9.49724	6.86919e-19
gga-miR-221-5p	293.7	132.346	-1.15003	0.0298042	novel_circ_008688	97.5961	70532.1	9.49724	6.86919e-19
gga-miR-31-5p	0.2275	1.87305	3.04145	0.0289953	novel_circ_008688	97.5961	70532.1	9.49724	6.86919e-19
gga-miR-34a-5p	10.367	3.6776	-1.49516	0.0326943	novel_circ_008688	97.5961	70532.1	9.49724	6.86919e-19
gga-miR-490-3p	0.91005	12.043	3.7261	0.000905199	novel_circ_008688	97.5961	70532.1	9.49724	6.86919e-19
gga-miR-499-3p	2.28965	750.202	8.35601	4.73402e-29	novel_circ_008688	97.5961	70532.1	9.49724	6.86919e-19
gga-miR-499-5p	34.6428	9242.83	8.05963	2.6247e-26	novel_circ_008688	97.5961	70532.1	9.49724	6.86919e-19
gga-miR-6553-3p	8.88767	0.63145	-3.81507	2.49305e-06	novel_circ_008688	97.5961	70532.1	9.49724	6.86919e-19
gga-miR-6631-5p	0.589725	27.4018	5.53808	2.40811e-10	novel_circ_008688	97.5961	70532.1	9.49724	6.86919e-19
gga-miR-6660-3p	2.1168	0.2045	-3.37171	0.000997016	novel_circ_008688	97.5961	70532.1	9.49724	6.86919e-19
gga-miR-6701-3p	0.4202	0.01	-5.393	0.0234804	novel_circ_008688	97.5961	70532.1	9.49724	6.86919e-19
gga-let-7k-5p	439.269	1017.32	1.2116	0.00310363	novel_circ_008689	19.5896	4345.37	7.79324	1.44262e-11
gga-miR-10585-5p	4.8577	1.09167	-2.15373	0.0109363	novel_circ_008689	19.5896	4345.37	7.79324	1.44262e-11
gga-miR-122-5p	1.09675	3.4407	1.64947	0.0268991	novel_circ_008689	19.5896	4345.37	7.79324	1.44262e-11
gga-miR-12281-3p	0.114675	0.6322	2.46283	0.0447798	novel_circ_008689	19.5896	4345.37	7.79324	1.44262e-11
gga-miR-129-1-3p	2.56878	9.8002	1.93173	0.00184891	novel_circ_008689	19.5896	4345.37	7.79324	1.44262e-11
gga-miR-129-5p	4.997	17.1925	1.78264	0.00147876	novel_circ_008689	19.5896	4345.37	7.79324	1.44262e-11
gga-miR-138-1-3p	0.01	0.2332	4.5435	0.0315491	novel_circ_008689	19.5896	4345.37	7.79324	1.44262e-11
gga-miR-153-3p	10.8158	24.5717	1.18385	0.0447502	novel_circ_008689	19.5896	4345.37	7.79324	1.44262e-11
gga-miR-1663-3p	2.3284	9.32708	2.00209	0.00161581	novel_circ_008689	19.5896	4345.37	7.79324	1.44262e-11
gga-miR-1668-3p	2.85095	0.7518	-1.92302	0.0408783	novel_circ_008689	19.5896	4345.37	7.79324	1.44262e-11
gga-miR-1744-3p	43.4401	16.8653	-1.36497	0.0483435	novel_circ_008689	19.5896	4345.37	7.79324	1.44262e-11
gga-miR-190a-3p	106.11	47.2433	-1.16737	0.0483321	novel_circ_008689	19.5896	4345.37	7.79324	1.44262e-11
gga-miR-193a-3p	65.8742	17.8879	-1.88073	0.00386441	novel_circ_008689	19.5896	4345.37	7.79324	1.44262e-11
gga-miR-196-1-3p	0.656725	332.562	8.98412	1.76881e-30	novel_circ_008689	19.5896	4345.37	7.79324	1.44262e-11
gga-miR-196-5p	35.1242	1239.47	5.14112	2.41112e-25	novel_circ_008689	19.5896	4345.37	7.79324	1.44262e-11
gga-miR-1b-3p	251.444	566.532	1.17192	0.00435322	novel_circ_008689	19.5896	4345.37	7.79324	1.44262e-11
gga-miR-200a-3p	6.45747	23.6706	1.87406	0.0163837	novel_circ_008689	19.5896	4345.37	7.79324	1.44262e-11
gga-miR-200b-3p	0.9089	4.97048	2.45119	0.0147751	novel_circ_008689	19.5896	4345.37	7.79324	1.44262e-11
gga-miR-203a	1.88958	5.39515	1.5136	0.0163568	novel_circ_008689	19.5896	4345.37	7.79324	1.44262e-11
gga-miR-205c-5p	1.35343	0.1903	-2.83027	0.0433589	novel_circ_008689	19.5896	4345.37	7.79324	1.44262e-11
gga-miR-221-5p	293.7	132.346	-1.15003	0.0298042	novel_circ_008689	19.5896	4345.37	7.79324	1.44262e-11
gga-miR-31-5p	0.2275	1.87305	3.04145	0.0289953	novel_circ_008689	19.5896	4345.37	7.79324	1.44262e-11
gga-miR-34a-5p	10.367	3.6776	-1.49516	0.0326943	novel_circ_008689	19.5896	4345.37	7.79324	1.44262e-11
gga-miR-490-3p	0.91005	12.043	3.7261	0.000905199	novel_circ_008689	19.5896	4345.37	7.79324	1.44262e-11
gga-miR-499-3p	2.28965	750.202	8.35601	4.73402e-29	novel_circ_008689	19.5896	4345.37	7.79324	1.44262e-11
gga-miR-499-5p	34.6428	9242.83	8.05963	2.6247e-26	novel_circ_008689	19.5896	4345.37	7.79324	1.44262e-11
gga-miR-6553-3p	8.88767	0.63145	-3.81507	2.49305e-06	novel_circ_008689	19.5896	4345.37	7.79324	1.44262e-11
gga-miR-6631-5p	0.589725	27.4018	5.53808	2.40811e-10	novel_circ_008689	19.5896	4345.37	7.79324	1.44262e-11
gga-miR-6660-3p	2.1168	0.2045	-3.37171	0.000997016	novel_circ_008689	19.5896	4345.37	7.79324	1.44262e-11
gga-miR-6701-3p	0.4202	0.01	-5.393	0.0234804	novel_circ_008689	19.5896	4345.37	7.79324	1.44262e-11
gga-miR-12281-3p	0.114675	0.6322	2.46283	0.0447798	novel_circ_008690	0.001	576.975	19.1381	1.52051e-05
gga-miR-129-1-3p	2.56878	9.8002	1.93173	0.00184891	novel_circ_008690	0.001	576.975	19.1381	1.52051e-05
gga-miR-129-5p	4.997	17.1925	1.78264	0.00147876	novel_circ_008690	0.001	576.975	19.1381	1.52051e-05
gga-miR-138-1-3p	0.01	0.2332	4.5435	0.0315491	novel_circ_008690	0.001	576.975	19.1381	1.52051e-05
gga-miR-153-3p	10.8158	24.5717	1.18385	0.0447502	novel_circ_008690	0.001	576.975	19.1381	1.52051e-05
gga-miR-1663-3p	2.3284	9.32708	2.00209	0.00161581	novel_circ_008690	0.001	576.975	19.1381	1.52051e-05
gga-miR-1668-3p	2.85095	0.7518	-1.92302	0.0408783	novel_circ_008690	0.001	576.975	19.1381	1.52051e-05
gga-miR-1731-5p	3.82145	0.928475	-2.04119	0.0319046	novel_circ_008690	0.001	576.975	19.1381	1.52051e-05
gga-miR-1744-3p	43.4401	16.8653	-1.36497	0.0483435	novel_circ_008690	0.001	576.975	19.1381	1.52051e-05
gga-miR-1754-5p	0.9395	0.045525	-4.36716	0.00779747	novel_circ_008690	0.001	576.975	19.1381	1.52051e-05
gga-miR-196-1-3p	0.656725	332.562	8.98412	1.76881e-30	novel_circ_008690	0.001	576.975	19.1381	1.52051e-05
gga-miR-1b-3p	251.444	566.532	1.17192	0.00435322	novel_circ_008690	0.001	576.975	19.1381	1.52051e-05
gga-miR-200a-3p	6.45747	23.6706	1.87406	0.0163837	novel_circ_008690	0.001	576.975	19.1381	1.52051e-05
gga-miR-200b-3p	0.9089	4.97048	2.45119	0.0147751	novel_circ_008690	0.001	576.975	19.1381	1.52051e-05
gga-miR-205c-5p	1.35343	0.1903	-2.83027	0.0433589	novel_circ_008690	0.001	576.975	19.1381	1.52051e-05
gga-miR-221-5p	293.7	132.346	-1.15003	0.0298042	novel_circ_008690	0.001	576.975	19.1381	1.52051e-05
gga-miR-31-5p	0.2275	1.87305	3.04145	0.0289953	novel_circ_008690	0.001	576.975	19.1381	1.52051e-05
gga-miR-34a-5p	10.367	3.6776	-1.49516	0.0326943	novel_circ_008690	0.001	576.975	19.1381	1.52051e-05
gga-miR-490-3p	0.91005	12.043	3.7261	0.000905199	novel_circ_008690	0.001	576.975	19.1381	1.52051e-05
gga-miR-499-3p	2.28965	750.202	8.35601	4.73402e-29	novel_circ_008690	0.001	576.975	19.1381	1.52051e-05
gga-miR-499-5p	34.6428	9242.83	8.05963	2.6247e-26	novel_circ_008690	0.001	576.975	19.1381	1.52051e-05
gga-miR-6553-3p	8.88767	0.63145	-3.81507	2.49305e-06	novel_circ_008690	0.001	576.975	19.1381	1.52051e-05
gga-miR-6631-5p	0.589725	27.4018	5.53808	2.40811e-10	novel_circ_008690	0.001	576.975	19.1381	1.52051e-05
gga-miR-6660-3p	2.1168	0.2045	-3.37171	0.000997016	novel_circ_008690	0.001	576.975	19.1381	1.52051e-05
gga-miR-1668-3p	2.85095	0.7518	-1.92302	0.0408783	novel_circ_008701	157.307	12.0019	-3.71224	0.0295292
gga-let-7k-5p	439.269	1017.32	1.2116	0.00310363	novel_circ_008740	2338.72	783.352	-1.57799	0.0148683
gga-miR-1731-5p	3.82145	0.928475	-2.04119	0.0319046	novel_circ_008740	2338.72	783.352	-1.57799	0.0148683
gga-miR-205c-5p	1.35343	0.1903	-2.83027	0.0433589	novel_circ_008740	2338.72	783.352	-1.57799	0.0148683
gga-miR-6701-3p	0.4202	0.01	-5.393	0.0234804	novel_circ_008740	2338.72	783.352	-1.57799	0.0148683
gga-miR-1747-3p	0.375525	0.01	-5.23084	0.0362551	novel_circ_008782	161.757	0.001	-17.3035	0.0172971
gga-miR-1663-3p	2.3284	9.32708	2.00209	0.00161581	novel_circ_008839	399.198	27.1774	-3.87662	0.0069164
gga-miR-1731-5p	3.82145	0.928475	-2.04119	0.0319046	novel_circ_008839	399.198	27.1774	-3.87662	0.0069164
gga-miR-1747-3p	0.375525	0.01	-5.23084	0.0362551	novel_circ_008839	399.198	27.1774	-3.87662	0.0069164
gga-miR-1754-5p	0.9395	0.045525	-4.36716	0.00779747	novel_circ_008839	399.198	27.1774	-3.87662	0.0069164
gga-miR-200a-3p	6.45747	23.6706	1.87406	0.0163837	novel_circ_008839	399.198	27.1774	-3.87662	0.0069164
gga-miR-221-5p	293.7	132.346	-1.15003	0.0298042	novel_circ_008839	399.198	27.1774	-3.87662	0.0069164
gga-miR-31-5p	0.2275	1.87305	3.04145	0.0289953	novel_circ_008839	399.198	27.1774	-3.87662	0.0069164
gga-miR-34a-5p	10.367	3.6776	-1.49516	0.0326943	novel_circ_008839	399.198	27.1774	-3.87662	0.0069164
gga-miR-490-3p	0.91005	12.043	3.7261	0.000905199	novel_circ_008839	399.198	27.1774	-3.87662	0.0069164
gga-miR-499-3p	2.28965	750.202	8.35601	4.73402e-29	novel_circ_008839	399.198	27.1774	-3.87662	0.0069164
gga-miR-6553-3p	8.88767	0.63145	-3.81507	2.49305e-06	novel_circ_008839	399.198	27.1774	-3.87662	0.0069164
gga-miR-34a-5p	10.367	3.6776	-1.49516	0.0326943	novel_circ_008898	1636.97	446.798	-1.87333	0.00937695
gga-miR-10585-5p	4.8577	1.09167	-2.15373	0.0109363	novel_circ_008963	1705.01	493.064	-1.78993	0.00806187
gga-miR-1668-3p	2.85095	0.7518	-1.92302	0.0408783	novel_circ_008963	1705.01	493.064	-1.78993	0.00806187
gga-miR-200a-3p	6.45747	23.6706	1.87406	0.0163837	novel_circ_008963	1705.01	493.064	-1.78993	0.00806187
gga-miR-490-3p	0.91005	12.043	3.7261	0.000905199	novel_circ_008963	1705.01	493.064	-1.78993	0.00806187
gga-miR-1663-3p	2.3284	9.32708	2.00209	0.00161581	novel_circ_009004	184.708	12.8376	-3.84679	0.0157416
gga-miR-1744-3p	43.4401	16.8653	-1.36497	0.0483435	novel_circ_009004	184.708	12.8376	-3.84679	0.0157416
gga-miR-205c-5p	1.35343	0.1903	-2.83027	0.0433589	novel_circ_009132	391.954	41.4876	-3.23993	0.0182834
gga-miR-122-5p	1.09675	3.4407	1.64947	0.0268991	novel_circ_009164	5128.35	1466.32	-1.80629	0.00600617
gga-miR-129-1-3p	2.56878	9.8002	1.93173	0.00184891	novel_circ_009164	5128.35	1466.32	-1.80629	0.00600617
gga-miR-6631-5p	0.589725	27.4018	5.53808	2.40811e-10	novel_circ_009164	5128.35	1466.32	-1.80629	0.00600617
gga-miR-153-3p	10.8158	24.5717	1.18385	0.0447502	novel_circ_009165	1397.19	394.368	-1.82492	0.0392559
gga-miR-203a	1.88958	5.39515	1.5136	0.0163568	novel_circ_009165	1397.19	394.368	-1.82492	0.0392559
gga-miR-34a-5p	10.367	3.6776	-1.49516	0.0326943	novel_circ_009165	1397.19	394.368	-1.82492	0.0392559
gga-miR-6660-3p	2.1168	0.2045	-3.37171	0.000997016	novel_circ_009165	1397.19	394.368	-1.82492	0.0392559
gga-miR-153-3p	10.8158	24.5717	1.18385	0.0447502	novel_circ_009166	349.117	1113.03	1.67271	0.0298164
gga-miR-6631-5p	0.589725	27.4018	5.53808	2.40811e-10	novel_circ_009186	121.707	0.001	-16.893	0.0211132
gga-miR-3523	29.254	61.3955	1.0695	0.0123338	novel_circ_009210	118.92	0.001	-16.8596	0.0176836
gga-miR-12281-3p	0.114675	0.6322	2.46283	0.0447798	novel_circ_009222	50.6727	237.435	2.22825	0.0489705
gga-miR-126-3p	5025.42	10744	1.09622	0.00211784	novel_circ_009222	50.6727	237.435	2.22825	0.0489705
gga-miR-129-1-3p	2.56878	9.8002	1.93173	0.00184891	novel_circ_009222	50.6727	237.435	2.22825	0.0489705
gga-miR-1663-3p	2.3284	9.32708	2.00209	0.00161581	novel_circ_009222	50.6727	237.435	2.22825	0.0489705
gga-miR-1744-3p	43.4401	16.8653	-1.36497	0.0483435	novel_circ_009222	50.6727	237.435	2.22825	0.0489705
gga-miR-1754-5p	0.9395	0.045525	-4.36716	0.00779747	novel_circ_009222	50.6727	237.435	2.22825	0.0489705
gga-miR-203a	1.88958	5.39515	1.5136	0.0163568	novel_circ_009222	50.6727	237.435	2.22825	0.0489705
gga-miR-205c-5p	1.35343	0.1903	-2.83027	0.0433589	novel_circ_009222	50.6727	237.435	2.22825	0.0489705
gga-miR-31-5p	0.2275	1.87305	3.04145	0.0289953	novel_circ_009222	50.6727	237.435	2.22825	0.0489705
gga-miR-34a-5p	10.367	3.6776	-1.49516	0.0326943	novel_circ_009222	50.6727	237.435	2.22825	0.0489705
gga-miR-3523	29.254	61.3955	1.0695	0.0123338	novel_circ_009222	50.6727	237.435	2.22825	0.0489705
gga-miR-490-3p	0.91005	12.043	3.7261	0.000905199	novel_circ_009222	50.6727	237.435	2.22825	0.0489705
gga-miR-122-5p	1.09675	3.4407	1.64947	0.0268991	novel_circ_009270	372.116	26.3417	-3.82033	0.00849903
gga-miR-12281-3p	0.114675	0.6322	2.46283	0.0447798	novel_circ_009270	372.116	26.3417	-3.82033	0.00849903
gga-miR-129-1-3p	2.56878	9.8002	1.93173	0.00184891	novel_circ_009270	372.116	26.3417	-3.82033	0.00849903
gga-miR-1668-3p	2.85095	0.7518	-1.92302	0.0408783	novel_circ_009270	372.116	26.3417	-3.82033	0.00849903
gga-miR-1744-3p	43.4401	16.8653	-1.36497	0.0483435	novel_circ_009270	372.116	26.3417	-3.82033	0.00849903
gga-miR-1747-3p	0.375525	0.01	-5.23084	0.0362551	novel_circ_009270	372.116	26.3417	-3.82033	0.00849903
gga-miR-1754-5p	0.9395	0.045525	-4.36716	0.00779747	novel_circ_009270	372.116	26.3417	-3.82033	0.00849903
gga-miR-196-1-3p	0.656725	332.562	8.98412	1.76881e-30	novel_circ_009270	372.116	26.3417	-3.82033	0.00849903
gga-miR-200a-3p	6.45747	23.6706	1.87406	0.0163837	novel_circ_009270	372.116	26.3417	-3.82033	0.00849903
gga-miR-203a	1.88958	5.39515	1.5136	0.0163568	novel_circ_009270	372.116	26.3417	-3.82033	0.00849903
gga-miR-205c-5p	1.35343	0.1903	-2.83027	0.0433589	novel_circ_009270	372.116	26.3417	-3.82033	0.00849903
gga-miR-499-3p	2.28965	750.202	8.35601	4.73402e-29	novel_circ_009270	372.116	26.3417	-3.82033	0.00849903
gga-miR-6553-3p	8.88767	0.63145	-3.81507	2.49305e-06	novel_circ_009270	372.116	26.3417	-3.82033	0.00849903
gga-miR-6631-5p	0.589725	27.4018	5.53808	2.40811e-10	novel_circ_009270	372.116	26.3417	-3.82033	0.00849903
gga-miR-138-1-3p	0.01	0.2332	4.5435	0.0315491	novel_circ_009288	0.001	206.786	17.6578	0.0145249
gga-miR-1747-3p	0.375525	0.01	-5.23084	0.0362551	novel_circ_009288	0.001	206.786	17.6578	0.0145249
gga-miR-200a-3p	6.45747	23.6706	1.87406	0.0163837	novel_circ_009288	0.001	206.786	17.6578	0.0145249
gga-miR-129-5p	4.997	17.1925	1.78264	0.00147876	novel_circ_009292	0.001	1448.41	20.466	9.00464e-05
gga-miR-200a-3p	6.45747	23.6706	1.87406	0.0163837	novel_circ_009292	0.001	1448.41	20.466	9.00464e-05
gga-miR-34a-5p	10.367	3.6776	-1.49516	0.0326943	novel_circ_009292	0.001	1448.41	20.466	9.00464e-05
gga-miR-10585-5p	4.8577	1.09167	-2.15373	0.0109363	novel_circ_009294	97.7307	658.164	2.75156	0.00535878
gga-miR-129-5p	4.997	17.1925	1.78264	0.00147876	novel_circ_009294	97.7307	658.164	2.75156	0.00535878
gga-miR-138-1-3p	0.01	0.2332	4.5435	0.0315491	novel_circ_009294	97.7307	658.164	2.75156	0.00535878
gga-miR-153-3p	10.8158	24.5717	1.18385	0.0447502	novel_circ_009294	97.7307	658.164	2.75156	0.00535878
gga-miR-1663-3p	2.3284	9.32708	2.00209	0.00161581	novel_circ_009294	97.7307	658.164	2.75156	0.00535878
gga-miR-1668-3p	2.85095	0.7518	-1.92302	0.0408783	novel_circ_009294	97.7307	658.164	2.75156	0.00535878
gga-miR-1747-3p	0.375525	0.01	-5.23084	0.0362551	novel_circ_009294	97.7307	658.164	2.75156	0.00535878
gga-miR-1754-5p	0.9395	0.045525	-4.36716	0.00779747	novel_circ_009294	97.7307	658.164	2.75156	0.00535878
gga-miR-193a-3p	65.8742	17.8879	-1.88073	0.00386441	novel_circ_009294	97.7307	658.164	2.75156	0.00535878
gga-miR-196-1-3p	0.656725	332.562	8.98412	1.76881e-30	novel_circ_009294	97.7307	658.164	2.75156	0.00535878
gga-miR-200a-3p	6.45747	23.6706	1.87406	0.0163837	novel_circ_009294	97.7307	658.164	2.75156	0.00535878
gga-miR-203a	1.88958	5.39515	1.5136	0.0163568	novel_circ_009294	97.7307	658.164	2.75156	0.00535878
gga-miR-205c-5p	1.35343	0.1903	-2.83027	0.0433589	novel_circ_009294	97.7307	658.164	2.75156	0.00535878
gga-miR-221-5p	293.7	132.346	-1.15003	0.0298042	novel_circ_009294	97.7307	658.164	2.75156	0.00535878
gga-miR-34a-5p	10.367	3.6776	-1.49516	0.0326943	novel_circ_009294	97.7307	658.164	2.75156	0.00535878
gga-miR-490-3p	0.91005	12.043	3.7261	0.000905199	novel_circ_009294	97.7307	658.164	2.75156	0.00535878
gga-miR-499-5p	34.6428	9242.83	8.05963	2.6247e-26	novel_circ_009294	97.7307	658.164	2.75156	0.00535878
gga-miR-6631-5p	0.589725	27.4018	5.53808	2.40811e-10	novel_circ_009294	97.7307	658.164	2.75156	0.00535878
gga-miR-12281-3p	0.114675	0.6322	2.46283	0.0447798	novel_circ_009493	174.961	0.001	-17.4167	0.0237522
gga-miR-1754-5p	0.9395	0.045525	-4.36716	0.00779747	novel_circ_009493	174.961	0.001	-17.4167	0.0237522
gga-miR-6660-3p	2.1168	0.2045	-3.37171	0.000997016	novel_circ_009498	188.985	0.001	-17.5279	0.0301188
gga-miR-499-3p	2.28965	750.202	8.35601	4.73402e-29	novel_circ_009562	2080.85	358.434	-2.53739	0.0248477
gga-miR-34a-5p	10.367	3.6776	-1.49516	0.0326943	novel_circ_009586	1383.51	116.673	-3.5678	0.000530032
gga-miR-122-5p	1.09675	3.4407	1.64947	0.0268991	novel_circ_009636	129.355	0.001	-16.981	0.0304088
gga-miR-34a-5p	10.367	3.6776	-1.49516	0.0326943	novel_circ_009636	129.355	0.001	-16.981	0.0304088
gga-let-7k-5p	439.269	1017.32	1.2116	0.00310363	novel_circ_009643	355.797	0.001	-18.4407	0.0128135
gga-miR-138-1-3p	0.01	0.2332	4.5435	0.0315491	novel_circ_009643	355.797	0.001	-18.4407	0.0128135
gga-miR-193a-3p	65.8742	17.8879	-1.88073	0.00386441	novel_circ_009643	355.797	0.001	-18.4407	0.0128135
gga-miR-205c-5p	1.35343	0.1903	-2.83027	0.0433589	novel_circ_009643	355.797	0.001	-18.4407	0.0128135
gga-miR-1663-3p	2.3284	9.32708	2.00209	0.00161581	novel_circ_009655	1804.61	48.0077	-5.23228	2.15002e-05
gga-miR-10c-3p	6.95435	14.7014	1.07997	0.0293796	novel_circ_009801	152.631	0.001	-17.2197	0.024523
gga-miR-129-1-3p	2.56878	9.8002	1.93173	0.00184891	novel_circ_009801	152.631	0.001	-17.2197	0.024523
gga-miR-129-5p	4.997	17.1925	1.78264	0.00147876	novel_circ_009801	152.631	0.001	-17.2197	0.024523
gga-miR-138-1-3p	0.01	0.2332	4.5435	0.0315491	novel_circ_009801	152.631	0.001	-17.2197	0.024523
gga-miR-1744-3p	43.4401	16.8653	-1.36497	0.0483435	novel_circ_009801	152.631	0.001	-17.2197	0.024523
gga-miR-1747-3p	0.375525	0.01	-5.23084	0.0362551	novel_circ_009801	152.631	0.001	-17.2197	0.024523
gga-miR-196-1-3p	0.656725	332.562	8.98412	1.76881e-30	novel_circ_009801	152.631	0.001	-17.2197	0.024523
gga-miR-205c-5p	1.35343	0.1903	-2.83027	0.0433589	novel_circ_009801	152.631	0.001	-17.2197	0.024523
gga-miR-221-5p	293.7	132.346	-1.15003	0.0298042	novel_circ_009801	152.631	0.001	-17.2197	0.024523
gga-miR-490-3p	0.91005	12.043	3.7261	0.000905199	novel_circ_009801	152.631	0.001	-17.2197	0.024523
gga-miR-6631-5p	0.589725	27.4018	5.53808	2.40811e-10	novel_circ_009801	152.631	0.001	-17.2197	0.024523
gga-miR-138-1-3p	0.01	0.2332	4.5435	0.0315491	novel_circ_009943	306.169	27.1478	-3.49542	0.0315887
gga-miR-193a-3p	65.8742	17.8879	-1.88073	0.00386441	novel_circ_009943	306.169	27.1478	-3.49542	0.0315887
gga-miR-205c-5p	1.35343	0.1903	-2.83027	0.0433589	novel_circ_009943	306.169	27.1478	-3.49542	0.0315887
gga-miR-129-5p	4.997	17.1925	1.78264	0.00147876	novel_circ_009962	115.558	0.001	-16.8183	0.0485611
gga-miR-205c-5p	1.35343	0.1903	-2.83027	0.0433589	novel_circ_009962	115.558	0.001	-16.8183	0.0485611
gga-let-7k-5p	439.269	1017.32	1.2116	0.00310363	novel_circ_009984	40.8461	194.416	2.25088	0.0370364
gga-miR-122-5p	1.09675	3.4407	1.64947	0.0268991	novel_circ_009984	40.8461	194.416	2.25088	0.0370364
gga-miR-12281-3p	0.114675	0.6322	2.46283	0.0447798	novel_circ_009984	40.8461	194.416	2.25088	0.0370364
gga-miR-129-5p	4.997	17.1925	1.78264	0.00147876	novel_circ_009984	40.8461	194.416	2.25088	0.0370364
gga-miR-138-1-3p	0.01	0.2332	4.5435	0.0315491	novel_circ_009984	40.8461	194.416	2.25088	0.0370364
gga-miR-153-3p	10.8158	24.5717	1.18385	0.0447502	novel_circ_009984	40.8461	194.416	2.25088	0.0370364
gga-miR-1663-3p	2.3284	9.32708	2.00209	0.00161581	novel_circ_009984	40.8461	194.416	2.25088	0.0370364
gga-miR-1668-3p	2.85095	0.7518	-1.92302	0.0408783	novel_circ_009984	40.8461	194.416	2.25088	0.0370364
gga-miR-1731-5p	3.82145	0.928475	-2.04119	0.0319046	novel_circ_009984	40.8461	194.416	2.25088	0.0370364
gga-miR-1754-5p	0.9395	0.045525	-4.36716	0.00779747	novel_circ_009984	40.8461	194.416	2.25088	0.0370364
gga-miR-196-5p	35.1242	1239.47	5.14112	2.41112e-25	novel_circ_009984	40.8461	194.416	2.25088	0.0370364
gga-miR-200a-3p	6.45747	23.6706	1.87406	0.0163837	novel_circ_009984	40.8461	194.416	2.25088	0.0370364
gga-miR-200b-3p	0.9089	4.97048	2.45119	0.0147751	novel_circ_009984	40.8461	194.416	2.25088	0.0370364
gga-miR-203a	1.88958	5.39515	1.5136	0.0163568	novel_circ_009984	40.8461	194.416	2.25088	0.0370364
gga-miR-205c-5p	1.35343	0.1903	-2.83027	0.0433589	novel_circ_009984	40.8461	194.416	2.25088	0.0370364
gga-miR-221-5p	293.7	132.346	-1.15003	0.0298042	novel_circ_009984	40.8461	194.416	2.25088	0.0370364
gga-miR-31-5p	0.2275	1.87305	3.04145	0.0289953	novel_circ_009984	40.8461	194.416	2.25088	0.0370364
gga-miR-34a-5p	10.367	3.6776	-1.49516	0.0326943	novel_circ_009984	40.8461	194.416	2.25088	0.0370364
gga-miR-3523	29.254	61.3955	1.0695	0.0123338	novel_circ_009984	40.8461	194.416	2.25088	0.0370364
gga-miR-490-3p	0.91005	12.043	3.7261	0.000905199	novel_circ_009984	40.8461	194.416	2.25088	0.0370364
gga-miR-499-5p	34.6428	9242.83	8.05963	2.6247e-26	novel_circ_009984	40.8461	194.416	2.25088	0.0370364
gga-miR-6553-3p	8.88767	0.63145	-3.81507	2.49305e-06	novel_circ_009984	40.8461	194.416	2.25088	0.0370364
gga-miR-6701-3p	0.4202	0.01	-5.393	0.0234804	novel_circ_009984	40.8461	194.416	2.25088	0.0370364
gga-let-7k-5p	439.269	1017.32	1.2116	0.00310363	novel_circ_009992	214.583	0.001	-17.7112	0.0146868
gga-miR-10585-5p	4.8577	1.09167	-2.15373	0.0109363	novel_circ_009992	214.583	0.001	-17.7112	0.0146868
gga-miR-196-5p	35.1242	1239.47	5.14112	2.41112e-25	novel_circ_009992	214.583	0.001	-17.7112	0.0146868
gga-miR-10585-5p	4.8577	1.09167	-2.15373	0.0109363	novel_circ_009999	207.328	12.8376	-4.01346	0.0406069
gga-miR-12281-3p	0.114675	0.6322	2.46283	0.0447798	novel_circ_010094	237.167	12.0019	-4.30457	0.0128564
gga-miR-129-5p	4.997	17.1925	1.78264	0.00147876	novel_circ_010094	237.167	12.0019	-4.30457	0.0128564
gga-miR-153-3p	10.8158	24.5717	1.18385	0.0447502	novel_circ_010094	237.167	12.0019	-4.30457	0.0128564
gga-miR-1668-3p	2.85095	0.7518	-1.92302	0.0408783	novel_circ_010094	237.167	12.0019	-4.30457	0.0128564
gga-miR-196-1-3p	0.656725	332.562	8.98412	1.76881e-30	novel_circ_010094	237.167	12.0019	-4.30457	0.0128564
gga-miR-1b-3p	251.444	566.532	1.17192	0.00435322	novel_circ_010094	237.167	12.0019	-4.30457	0.0128564
gga-miR-200a-3p	6.45747	23.6706	1.87406	0.0163837	novel_circ_010094	237.167	12.0019	-4.30457	0.0128564
gga-miR-200b-3p	0.9089	4.97048	2.45119	0.0147751	novel_circ_010094	237.167	12.0019	-4.30457	0.0128564
gga-miR-203a	1.88958	5.39515	1.5136	0.0163568	novel_circ_010094	237.167	12.0019	-4.30457	0.0128564
gga-miR-205c-5p	1.35343	0.1903	-2.83027	0.0433589	novel_circ_010094	237.167	12.0019	-4.30457	0.0128564
gga-miR-6631-5p	0.589725	27.4018	5.53808	2.40811e-10	novel_circ_010094	237.167	12.0019	-4.30457	0.0128564
gga-miR-1754-5p	0.9395	0.045525	-4.36716	0.00779747	novel_circ_010110	296.2	51.9874	-2.51034	0.0316638
gga-miR-200b-3p	0.9089	4.97048	2.45119	0.0147751	novel_circ_010110	296.2	51.9874	-2.51034	0.0316638
gga-miR-1668-3p	2.85095	0.7518	-1.92302	0.0408783	novel_circ_010243	137.448	0.001	-17.0685	0.0287731
gga-miR-196-5p	35.1242	1239.47	5.14112	2.41112e-25	novel_circ_010243	137.448	0.001	-17.0685	0.0287731
gga-miR-1744-3p	43.4401	16.8653	-1.36497	0.0483435	novel_circ_010351	259.586	0.001	-17.9859	0.00405034
